# Supplementary material for: A Kinase-Phosphatase Switch Transduces Environmental Information into a Bacterial Cell Cycle Circuit
Source: PLoS Genet. 2016 Dec 12;12(12):e1006522. doi: 10.1371/journal.pgen.1006522 (PMC5189948; doi:10.1371/journal.pgen.1006522)
Supplement: S3 Table — (XLSX) [file pgen.1006522.s012.xlsx]

## Sheet: Blatt1
S3 Table. RNA-sequencing data
Feature ID	EtOH, 30min - fold change	EtOH, 60min - fold change	NaCl, 30min - fold change	NaCl, 60min - fold change	divLts, 60min - fold change
fljL	-4.42158	-16.2738	1.08341	1.12185	-57.8623
sciP	-29.8679	-41.619	-3.36764	-6.51651	-42.7846
CCNA_00438	-11.6915	-41.4987	-1.72724	-5.5674	-37.9011
CCNA_01186	-16.4045	-23.4154	-4.23271	-12.2593	-34.7095
fljK	-5.11364	-15.8651	-2.17638	-4.48035	-31.2926
CCNA_03933	-2.17015	-1.45708	5.81718	4.22757	-26.3643
pilA	-23.764	-32.5462	-2.28172	-8.77347	-25.5676
CCNA_00949	-26.263	-48.5643	-3.69201	-6.61235	-18.5827
CCNA_00440	-27.0122	-25.3201	-3.55999	-3.20322	-18.287
fljM	-4.78172	-11.7796	-1.90378	-6.68076	-18.1422
CCNA_03932	-1.33365	-1.11186	2.52431	2.12719	-18.0206
cheYI	-14.9295	-14.082	-3.42089	-2.60509	-17.6473
CCNA_02976	-9.9789	-14.919	-2.74718	-5.84579	-16.5903
CCNA_00439	-24.3832	-23.8622	-4.76522	-3.63126	-15.9231
CCNA_00803	-9.56526	-6.56356	-1.75292	-1.75524	-15.3754
fljN	-3.86103	-8.18376	-4.63924	-29.0533	-10.9384
CCNA_03896	-3.38489	-3.75157	-1.52268	-3.08186	-9.84012
fliL	-10.3648	-6.55684	-2.40613	-1.99747	-9.79837
divK	-15.5275	-13.8824	-2.89958	-3.81518	-9.62058
dgcB	-18.8642	-17.8784	-2.15677	-2.29799	-9.07582
CCNA_00444	-12.6233	-12.2088	-2.98033	-2.65143	-8.86049
CCNA_01529	-9.45426	-19.8862	-1.47485	-2.74302	-8.527
flgE	-21.3114	-23.2043	-1.78921	-1.2856	-8.29294
flaF	-5.0825	-4.94681	-2.27079	-2.60293	-7.72912
cheAI	-14.1303	-13.963	-3.76832	-3.25842	-7.55391
CCNA_00445	-11.2112	-10.886	-3.18657	-2.82915	-7.25617
CCNA_00443	-16.1522	-15.0065	-3.09112	-2.82181	-7.11796
fliN	-13.1424	-5.49297	-3.04124	-2.06739	-6.90776
CCNA_03248	-10.7102	-12.5197	-2.25412	-2.03692	-6.80667
CCNA_00446	-10.9486	-10.71	-3.17833	-3.21298	-6.79213
cheD	-10.8938	-10.3789	-3.08379	-3.00527	-6.69559
CCNA_03044	-16.0723	-14.6788	-1.97404	-2.20507	-6.66589
CCNA_01644	-13.0505	-10.7002	-2.34736	-2.24248	-6.60064
flbT	-2.70547	-2.86147	-2.1933	-2.56353	-6.46143
CCNA_02257	-12.965	-14.7966	-2.02049	-2.1261	-6.44134
fljJ	-9.08902	-2.46805	-1.53138	1.03017	-6.35498
CCNA_02922	-8.57312	-6.0286	-1.92457	-2.89528	-6.1125
CCNA_03247	-11.868	-11.2824	-2.25949	-2.25101	-6.08242
CCNA_02138	-6.40051	-6.29001	-3.0545	-2.24655	-5.98015
CCNA_03975	-2.47566	-1.5055	-7.76476	-2.17651	-5.95322
CCNA_00348	-10.4246	-8.85403	-2.69469	-2.31466	-5.7988
CCNA_R0176	-13.9313	-36.3686	1.09848	-4.29212	-5.67725
flbD	-10.0062	-4.67607	-3.22349	-2.01996	-5.55694
CCNA_01952	-4.87784	-4.93995	-2.24108	-2.48492	-5.43744
fliE	-10.2382	-5.40912	-2.24282	-1.61376	-5.38529
cpaF	-12.8949	-8.79981	-3.62945	-2.22151	-5.34803
CCNA_02515	-6.48626	-8.61478	-1.49018	-2.29079	-5.31761
ftsQ	-7.62313	-7.54216	-2.57215	-2.83475	-5.29671
cpaB	-14.991	-8.63804	-2.72257	-1.9061	-4.88622
ribH	-1.35217	1.08904	-11.8254	-3.64572	-4.85758
hfaA	-13.5216	-10.0572	-2.06875	-2.26148	-4.82833
flgC	-6.46354	-4.34229	-1.98707	-1.47091	-4.76097
fliF	-17.7852	-7.8825	-3.98502	-3.15234	-4.75488
CCNA_03943	-7.56451	-1.39879	-1.56188	1.08399	-4.73104
fliM	-5.81021	-5.5006	-2.95979	-2.39318	-4.66496
CCNA_02742	-1.66369	-1.24824	-5.34808	-2.05146	-4.65869
CCNA_02722	-3.60939	-3.20499	-2.07528	-2.95737	-4.64502
ftsB	-2.6176	-2.32013	-1.82296	-2.22297	-4.61623
cpaA	-17.4589	-15.3734	-2.74478	-3.92473	-4.58082
flgA	-8.30397	-10.2753	-2.09994	-1.39466	-4.56981
CCNA_R0104	-6.6335	-7.97312	-3.81544	-2.00318	-4.51599
flgH	-8.36177	-8.031	-1.42008	1.20342	-4.48663
CCNA_R0117	1.0062	1.07397	1.541	1.11551	-4.48586
CCNA_02931	-23.3384	-19.6457	-2.24386	-7.15948	-4.43323
fliJ	-14.3606	-10.5217	-2.61259	-2.0623	-4.42871
hfaB	-15.7119	-14.2191	-2.46509	-2.25828	-4.42398
CCNA_02402	-4.62598	-4.3741	-2.5165	-1.69386	-4.41639
hfiA	-1.82559	-1.7075	1.22586	1.05258	-4.41564
flgG	-9.81542	-11.0246	-1.78372	-1.09213	-4.39491
CCNA_00257	-6.95675	-3.36977	-1.67478	-2.68899	-4.36041
CCNA_02534	-6.9456	-4.59441	-1.5453	-1.72345	-4.31964
cpaC	-14.1261	-9.12399	-2.9678	-1.89053	-4.29639
cpaE	-13.2681	-10.1126	-3.61092	-2.08509	-4.13686
CCNA_03036	-12.3464	-8.59975	-3.22005	-2.06915	-4.11004
ccrM	-15.8449	-19.2625	-2.40078	-2.39023	-4.09224
CCNA_02743	-2.07658	-1.03306	-4.91569	-1.51222	-4.01564
CCNA_03033	-10.5969	-7.62036	-2.26309	-2.15154	-3.90287
pflI	-6.8638	-7.17714	-3.12295	-2.25059	-3.87328
CCNA_00931	-1.24326	1.34245	-9.80653	-2.97327	-3.84992
CCNA_00350	-17.2769	-16.226	-3.33133	-2.98455	-3.83841
cheU	-8.7363	-9.79509	-3.34032	-3.20966	-3.79752
CCNA_00965	-20.366	-17.9992	-2.16927	-2.4507	-3.78933
hfsA	-12.7302	-9.22216	-2.1701	-1.7247	-3.78156
CCNA_00729	-21.9233	-25.1941	-3.23329	-3.66477	-3.7589
cheE	-8.02228	-7.36976	-3.36575	-3.30967	-3.73322
CCNA_00166	-7.9416	-7.54657	-2.62095	-3.99395	-3.71436
CCNA_02408	-6.08758	-9.7627	-3.22867	-3.17732	-3.64103
motA	-8.99677	-8.63104	-2.00433	-2.29979	-3.62905
flgD	-16.6894	-17.1195	-2.45248	-1.76092	-3.59516
CCNA_02533	-2.41361	-2.31781	-1.24106	-1.25939	-3.58109
fliG	-14.9653	-9.80442	-3.88627	-2.90251	-3.57873
CCNA_00944	-26.4026	-30.7621	-2.27552	-1.7048	-3.55835
CCNA_02409	-8.9984	-11.6416	-2.23693	-4.77916	-3.52651
CCNA_01119	-9.17004	-9.23203	-1.93282	-2.5787	-3.43706
CCNA_03034	-12.0024	-11.4011	-1.94961	-2.81485	-3.41631
CCNA_00822	-1.43832	-1.14447	6.03895	4.32092	-3.38523
CCNA_01265	1.98294	5.00432	1.06709	4.74247	-3.31173
CCNA_01157	-7.89017	-9.3567	-2.63096	-2.87815	-3.2899
fzlA	-13.9344	-11.2988	-2.18953	-2.26579	-3.27281
CCNA_02148	-2.37192	-3.54488	1.07863	-1.18724	-3.21295
CCNA_00930	-1.84796	-1.05911	-8.31391	-3.18467	-3.21205
cpaD	-8.94336	-5.22589	-2.22151	-1.45423	-3.14946
hfsJ	-9.50209	-9.24494	-2.89633	-4.95391	-3.05139
CCNA_03915	-12.8152	-19.1834	-1.77561	-4.25095	-3.03828
hfsE	-10.0316	-10.9925	-1.72632	-2.27546	-3.0097
CCNA_02565	-3.37923	-4.1658	-2.05941	-2.28532	-2.96558
fliI	-13.1803	-8.00809	-2.84241	-1.97337	-2.93485
CCNA_02720	-13.4656	-12.833	-3.67657	-3.82697	-2.92781
CCNA_03246	-3.96013	-3.99037	-2.241	-2.64728	-2.90851
CCNA_01278	-3.62728	-3.0839	-2.26944	-2.32915	-2.89506
CCNA_00093	-8.01642	-7.92649	-2.499	-3.9105	-2.8835
hfsD	-5.14793	-3.34522	-1.24541	-1.12533	-2.86689
tacA	-14.0726	-15.4783	-2.62953	-3.61051	-2.84493
CCNA_02137	-7.09753	-6.79373	-2.94717	-2.42879	-2.84403
perP	-7.43232	-7.05437	-1.83793	-2.64222	-2.84127
ftsW	-2.95544	-2.74132	-1.75874	-1.44867	-2.8143
CCNA_01901	-9.62684	-8.99542	-1.59127	-1.71588	-2.80219
fliO	-14.0827	-5.70982	-2.28769	-1.51872	-2.79756
ftsA	-6.19118	-6.67222	-2.80125	-2.68854	-2.77823
CCNA_01480	1.33894	1.01951	-1.61646	-1.72036	-2.75108
CCNA_03973	2.25907	1.94509	-1.05856	-1.1558	-2.73349
ftsK	-9.29512	-8.53176	-2.02477	-1.83475	-2.72172
CCNA_00233	-5.50093	-4.15833	-1.80246	-1.48723	-2.72035
flgB	-5.66611	-3.51503	-1.68596	-1.47792	-2.70385
flgL	-8.42441	-8.47733	-1.33597	-1.11429	-2.67489
CCNA_02312	1.68317	1.11188	3.18589	1.79634	-2.65818
CCNA_00065	-5.03395	-5.48656	-2.19408	-2.33891	-2.63517
fliX	-1.6788	-1.85669	-1.74185	-1.64559	-2.5571
dgrA	-3.968	-3.77623	-2.25706	-2.04479	-2.53314
CCNA_03719	-5.0668	-4.10956	-2.39338	-2.15929	-2.51468
cpdR	-2.31556	-2.28231	-1.25475	-1.44151	-2.51368
CCNA_02105	-4.5112	-4.32834	1.02155	-1.46708	-2.49964
pleD	-8.08737	-7.72088	-2.21255	-2.45883	-2.48062
hlyD	-1.74144	-1.96657	3.87626	2.60329	-2.47759
CCNA_03410	-3.92597	-4.26152	-1.0272	-1.58986	-2.45016
CCNA_02051	1.2286	1.32137	-3.28208	-3.41683	-2.43541
CCNA_00542	-4.29114	-4.25482	-2.13641	-3.372	-2.43524
CCNA_03035	-9.20763	-7.80905	-2.91747	-2.03708	-2.41917
CCNA_03425	-19.3315	-11.9156	-1.43693	-1.80577	-2.41868
CCNA_00236	-9.62735	-9.72125	-2.72278	-2.89415	-2.41392
flgI	-8.4504	-10.3779	-1.81137	-1.585	-2.41279
CCNA_00199	-4.1103	-5.27449	-1.88188	-2.31736	-2.38229
CCNA_02666	-11.8414	-17.2518	-1.89756	-1.44409	-2.37061
CCNA_03326	-6.34931	-6.30426	-1.86708	-2.40841	-2.35727
CCNA_00232	-6.1324	-5.9897	-2.01675	-2.42614	-2.35094
metK	-2.17333	-1.03014	-1.3679	-1.7213	-2.32858
CCNA_02050	1.10583	1.1713	-3.04089	-3.242	-2.32767
CCNA_00929	-1.9936	-1.09794	-6.31032	-3.30704	-2.32744
CCNA_01531	-1.96069	-1.59777	-1.75041	-1.40676	-2.3138
CCNA_01768	-3.7959	-4.4562	-1.62504	-2.71762	-2.29589
fliP	-11.3989	-5.45779	-2.26256	-1.78677	-2.28207
fliQ	-6.67891	-3.34601	-1.81089	-1.84673	-2.2709
CCNA_01766	-1.20663	-1.06059	2.08927	1.52782	-2.26965
CCNA_03552	-6.97557	-6.31582	-2.01942	-1.5666	-2.23344
flaY	-7.64339	-7.44218	-1.50362	-1.88766	-2.22711
CCNA_00804	-4.66754	-4.16982	-2.31294	-2.02881	-2.22249
flbE	-10.3258	-6.89506	-3.43848	-2.67769	-2.21149
iolE	-3.54225	-3.66435	1.03804	-1.10501	-2.20965
hfaD	-8.34169	-7.96718	-2.44931	-2.44821	-2.20662
flgF	-5.17603	-4.84283	-1.45163	-1.10195	-2.20138
CCNA_03993	-5.92246	-5.50935	-1.25341	-1.71048	-2.156
CCNA_02363	-1.59088	-3.42066	-3.59341	-4.88553	-2.14086
flhB	-4.26609	-3.00888	-2.25798	-1.85676	-2.14008
CCNA_00466	1.84668	2.07289	-1.4154	-1.59861	-2.13962
CCNA_03198	-7.16544	-7.30042	-2.03311	-2.45936	-2.13601
CCNA_03108	-14.9971	-25.2665	-41.0945	-14.4162	-2.11791
CCNA_02910	-1.48697	-1.18353	-10.7743	-4.60435	-2.11236
CCNA_02719	-8.96739	-9.70226	-2.67985	-2.81944	-2.11196
CCNA_01967	-2.71962	-3.46258	-1.24492	-1.77829	-2.10483
CCNA_03082	-1.73871	-1.52481	-1.98685	-2.17425	-2.10474
staR	-1.39946	-1.54301	1.60285	-1.45794	-2.03976
CCNA_R0052	-2.14876	-1.98669	-1.14798	-2.41084	-2.03435
CCNA_00234	-5.80656	-4.80468	-2.01605	-1.56504	-2.02549
CCNA_01087	2.00198	2.70875	3.8044	2.80251	-2.0228
CCNA_01120	-6.7	-4.81806	-2.32407	-2.8598	-2.01622
CCNA_03265	-8.37979	-7.97859	-1.52115	-1.77436	-2.006
CCNA_00465	1.08558	1.16563	-2.06523	-2.16619	-2.00455
cheYIII	-9.28554	-10.3022	-3.06216	-3.46597	-1.99593
CCNA_03464	-1.00944	1.12351	-2.34127	-2.02651	-1.99498
CCNA_01749	1.14092	1.18526	-1.8089	-1.59764	-1.98913
CCNA_03045	-9.72204	-9.06761	-1.91838	-2.05034	-1.97234
CCNA_00235	-3.18506	-2.63923	-2.05962	-2.09365	-1.96718
CCNA_00309	1.02862	1.13039	-2.3525	-2.34953	-1.96072
CCNA_00163	-1.41925	-1.08751	-1.73529	-1.89875	-1.95857
CCNA_01419	1.46351	1.79383	-1.00888	1.22297	-1.95685
iolA	-2.97586	-3.06321	-1.0057	-1.05483	-1.94584
CCNA_03672	3.15516	2.38103	1.66559	1.34045	-1.93752
CCNA_02416	2.79322	1.94866	-2.36454	-2.4498	-1.92998
flbA	-3.22088	-3.08398	-1.63703	-1.09596	-1.92015
CCNA_01372	-1.27734	-1.61428	-1.52577	-1.5402	-1.9151
CCNA_01961	1.15283	1.12758	-1.39785	-1.25828	-1.91117
rcdA	-3.87375	-3.41559	-1.53025	-1.89992	-1.90538
fljO	-5.6931	-5.58111	-1.50623	-3.00503	-1.9037
CCNA_R0087	-3.72396	-3.56424	-1.16721	1.30715	-1.90136
CCNA_R0069	-3.70972	-3.55973	-1.16347	1.30887	-1.89475
CCNA_01960	1.20332	1.20729	-1.1038	1.07779	-1.89266
CCNA_03994	-1.5129	#DIV/0!	#DIV/0!	#DIV/0!	-1.89242
CCNA_03962	#DIV/0!	-2.1981	5.52948	-1.62363	-1.89242
CCNA_R0169	-3.78226	-3.49698	-1.56188	#DIV/0!	-1.89242
CCNA_R0156	1.32196	-1.39879	-1.87425	1.35499	-1.89242
CCNA_02273	-1.30965	-1.47955	-1.67808	-1.41438	-1.89054
CCNA_00605	1.5046	1.48115	1.69458	1.23808	-1.88942
nuoM	-1.87978	-1.2054	-2.53764	-2.1428	-1.87364
CCNA_00210	1.01575	1.33504	-1.64541	-1.23682	-1.87311
CCNA_02048	1.10026	1.43789	-1.94059	-1.42639	-1.8719
CCNA_03911	-1.2017	-1.15114	1.72605	1.12826	-1.87075
nuoJ	-1.64471	-1.14203	-2.57427	-2.25136	-1.85499
CCNA_03395	-3.76286	-3.01517	1.7633	1.41885	-1.85132
qoxA	-9.01203	-9.42475	1.6397	1.27634	-1.84996
iolB	-4.00946	-3.76695	-1.0498	-1.18019	-1.84684
CCNA_01779	-3.22619	-3.84967	-2.05275	-2.82905	-1.84585
clpP	2.91397	2.85179	-1.063	-1.11427	-1.83656
CCNA_00945	-13.6597	-15.2651	-2.28812	-1.59691	-1.83193
CCNA_01158	-7.02459	-7.95941	-2.0864	-2.43534	-1.82972
CCNA_01776	1.32994	1.08304	-1.43275	-1.61561	-1.82845
CCNA_01371	-3.08361	-1.78813	-3.54167	-3.00623	-1.82706
nuoI	-1.29094	1.08165	-2.20354	-2.1244	-1.82297
clpX	1.05996	-1.08946	-1.18311	-1.5735	-1.81669
CCNA_02589	1.11722	1.16889	1.06709	-1.09241	-1.81442
CCNA_00162	-1.0336	1.18015	1.10501	1.04971	-1.81127
CCNA_02401	-1.40993	-1.79623	-1.96954	-2.02097	-1.8091
rsaA	1.00478	1.24783	-1.18469	-1.11472	-1.80526
kidO	-8.76603	-8.80008	-2.02463	-2.46623	-1.8045
odhB	2.56575	2.34113	-1.19497	-1.14455	-1.80307
CCNA_01991	1.90845	2.39528	1.60337	1.18238	-1.80043
CCNA_03901	-2.72946	-4.53312	-1.00921	-1.38131	-1.79862
nuoH	-1.29285	1.01089	-2.19496	-2.21755	-1.79599
CCNA_00089	-4.59668	-4.43673	-1.98795	-2.447	-1.79137
CCNA_00433	-1.35661	1.05094	14.6934	5.83833	-1.79055
CCNA_01799	2.38434	2.94724	-1.4687	-1.41339	-1.79013
CCNA_01800	2.14866	2.77191	-1.47957	-1.39411	-1.78832
CCNA_01651	1.67304	1.44216	-2.05513	-2.08443	-1.78718
nuoL	-1.69073	-1.10927	-2.47048	-2.16493	-1.7861
CCNA_02364	-3.91191	-2.94477	-1.69899	-1.24741	-1.78436
CCNA_00483	-3.60373	-3.58697	-1.5917	-2.12237	-1.78345
CCNA_03046	-5.44341	-4.9581	-1.66911	-1.94271	-1.78308
nuoN	-1.60279	-1.06532	-2.30939	-2.103	-1.78041
CCNA_01280	-1.58743	-1.53579	-1.64693	-1.70866	-1.77675
CCNA_R0084	-2.99454	-2.94128	-1.19438	1.39382	-1.77488
CCNA_03944	-18.76	-8.67251	-1.26308	-1.03993	-1.77199
CCNA_02619	3.89394	4.53554	1.19399	1.14578	-1.77183
CCNA_R0066	-2.88531	-2.88503	-1.18378	1.4112	-1.76332
CCNA_02935	-11.4548	-11.6809	-2.66268	-2.69606	-1.7627
CCNA_01943	1.16817	1.46196	-1.26126	-1.07184	-1.75456
tonB1	-1.31588	1.00786	-4.01637	-2.35376	-1.75394
CCNA_02340	6.59675	7.36857	2.50727	2.11371	-1.75369
CCNA_01795	1.26284	1.39455	-1.52219	-1.20127	-1.7493
exbB	1.0681	1.34699	-3.2211	-1.8466	-1.74906
CCNA_02528	1.09965	1.01174	1.36347	-1.14308	-1.73855
CCNA_03917	-1.16596	-1.37202	-1.35289	-1.68103	-1.7359
CCNA_01803	1.7454	2.33092	-1.39033	-1.15945	-1.73397
CCNA_03463	-1.06338	1.03624	-2.54423	-2.07929	-1.73244
CCNA_03415	1.57443	1.73045	-2.21061	-1.97327	-1.73025
CCNA_02021	-1.30385	-1.02468	-2.40158	-2.59306	-1.72879
CCNA_01802	1.52924	1.79447	-1.66975	-1.70293	-1.72636
CCNA_01804	1.55103	1.97419	-1.54728	-1.28644	-1.72333
gcvT	1.1412	1.13983	-2.47013	-2.41528	-1.72251
nuoF	-1.1113	1.07069	-2.21556	-2.1237	-1.71727
nuoC	-1.04924	1.08152	-2.04653	-2.18006	-1.71565
nuoE	-1.26155	-1.02708	-2.11561	-2.03728	-1.71312
nuoK	-2.03568	-1.44668	-2.35602	-2.17856	-1.71153
exbD	-1.36768	-1.05402	-3.55662	-2.33164	-1.71126
CCNA_02026	-1.18676	1.00207	-2.11373	-2.00814	-1.7104
CCNA_03961	-2.2141	-1.76802	-3.19025	-3.04103	-1.70637
CCNA_R0115	-5.04301	-3.49698	-1.75711	-2.01276	-1.70317
CCNA_00998	1.59798	1.51956	-1.57158	-1.49429	-1.70309
CCNA_02030	-1.27844	-1.1281	-1.94374	-2.22121	-1.70284
nuoG	-1.13241	1.11223	-2.23144	-2.13638	-1.70179
CCNA_03137	-5.03874	-4.01993	-2.62128	-2.22252	-1.69886
qoxB	-9.52321	-9.46747	1.33215	1.22417	-1.69626
CCNA_00324	1.90372	2.10466	-1.45736	-1.46526	-1.69222
CCNA_02272	-1.31788	-1.69218	-1.6618	-1.49966	-1.69174
nuoD	-1.12153	1.08149	-1.88566	-1.80884	-1.69152
CCNA_01163	1.15475	1.19191	-1.75606	-1.42243	-1.69145
CCNA_01767	-1.41665	-1.484	1.33667	-1.19569	-1.68353
rpsK	-1.74503	-1.63427	-1.18585	-1.26999	-1.68114
coxA	-1.18079	-1.00984	-2.74734	-2.2684	-1.68059
CCNA_02671	-2.29696	-1.86506	-1.48796	-2.64666	-1.6801
rpsM	-1.63792	-1.58603	-1.20758	-1.42074	-1.677
CCNA_01784	2.05124	2.4217	1.37423	1.03499	-1.67225
CCNA_03503	12.4695	6.8372	3.07126	1.73929	-1.67047
CCNA_03462	-1.05199	1.11249	-2.50384	-1.95608	-1.66913
CCNA_02616	4.36271	5.5155	5.87806	3.54962	-1.66899
CCNA_02127	1.3714	1.16414	-1.7947	-1.84629	-1.66716
nuoB	1.1584	1.27502	-1.70639	-1.76243	-1.66486
CCNA_01440	-1.93183	-1.90542	-1.34071	-1.54087	-1.66326
CCNA_02388	1.22377	1.10136	-2.10286	-1.83207	-1.66154
CCNA_01997	-1.20214	-1.02182	-1.25181	-1.26764	-1.6591
CCNA_01522	-1.04677	1.18827	1.52988	-1.10328	-1.65723
CCNA_00340	1.86425	1.80339	-1.70848	-1.41802	-1.65698
rpoA	-1.81222	-1.51039	-1.30131	-1.45783	-1.6569
CCNA_01424	-5.98332	-4.97883	-1.53802	-2.02066	-1.65192
CCNA_01801	1.60805	2.12301	-1.69409	-1.72716	-1.65169
CCNA_02028	-1.44325	-1.16708	-2.02292	-2.01042	-1.64481
CCNA_R0162	-2.19371	-1.50241	-1.46901	-1.61527	-1.64392
CCNA_02607	2.03633	2.35706	-1.51506	-1.18062	-1.64152
CCNA_00467	1.36606	1.43554	-1.68861	-1.90295	-1.64145
CCNA_01954	1.03262	-1.17537	-1.08242	-1.29883	-1.63902
CCNA_01999	-2.15922	-1.74604	-1.03556	-1.04217	-1.63599
CCNA_00506	1.18986	1.49231	-2.35638	-1.96537	-1.6347
CCNA_01538	1.22162	1.45425	-1.57615	-1.37338	-1.6333
fliR	-6.55591	-3.56555	-2.06485	-1.64003	-1.63207
CCNA_01083	-1.77077	-1.82201	-1.16984	-1.54504	-1.62951
CCNA_00721	10.9273	1.81873	2.92502	1.55218	-1.62779
CCNA_03358	1.98332	2.8308	-1.49514	-1.31123	-1.61914
CCNA_02025	-1.76667	-1.5857	-2.22858	-2.79281	-1.6184
CCNA_00164	-1.59651	-1.33358	-1.90747	-2.11562	-1.61691
CCNA_00726	-1.21004	1.04204	1.92869	-1.2096	-1.61274
CCNA_01805	2.00929	2.91784	1.00145	1.15774	-1.61241
lpxD	-1.01256	1.12131	-1.16561	-1.5264	-1.60984
sucD	1.62014	1.69054	-1.80429	-1.50285	-1.60048
CCNA_00507	1.08598	1.48053	-2.2719	-1.95273	-1.59905
CCNA_01441	-2.146	-2.08824	-1.36092	-1.56125	-1.59902
CCNA_01589	-5.3935	-6.69355	-1.26308	-2.14777	-1.59853
CCNA_02085	-1.07025	-1.14611	-1.17804	-1.36809	-1.59612
CCNA_01624	-1.51346	-1.63218	-1.89774	-1.82915	-1.59551
CCNA_00398	1.11706	1.53587	-1.1184	-1.48637	-1.5912
CCNA_00020	-1.52936	-1.89849	1.80007	1.16275	-1.59064
CCNA_02614	2.57549	2.81578	1.44233	1.28289	-1.59028
CCNA_03505	2.07842	2.01043	-1.11903	-1.02582	-1.58993
bamA	1.84986	2.09854	1.449	1.00986	-1.58972
murG	-1.42867	-1.27666	-1.93579	-1.589	-1.5888
atpD	-1.50267	-1.24337	-1.28526	-1.16425	-1.58729
CCNA_02741	-1.3495	1.00097	-1.49272	-1.09176	-1.58652
CCNA_02087	2.73124	2.45722	2.20212	1.57639	-1.58288
CCNA_01959	-1.00532	-1.18907	-1.28826	-1.58824	-1.57893
CCNA_00974	-9.91134	-9.81744	-8.33615	-6.48882	-1.57834
CCNA_02243	-1.09515	1.09422	-1.20395	-1.26608	-1.57768
CCNA_03089	-1.41793	-1.41828	-2.03393	-1.52157	-1.57729
lpxA	-1.27417	-1.13968	-1.40917	-1.60219	-1.57644
coxC	-1.15149	1.11372	-2.21475	-1.91822	-1.57113
flaN	-10.0668	-9.81566	-1.55678	-1.36429	-1.57076
ftsZ	1.4412	1.08704	-1.14904	-1.17594	-1.57019
CCNA_02940	-5.39144	-4.2838	-1.37895	-1.0201	-1.56756
CCNA_00722	10.6581	1.87767	3.34288	1.82644	-1.56629
CCNA_03711	25.2171	33.4047	10.7362	5.73134	-1.56588
CCNA_00537	-2.04201	-1.28207	1.14059	-1.02639	-1.56548
CCNA_03024	1.48431	1.89904	-1.4539	-1.21002	-1.56547
nuoA	-1.11691	-1.04249	-1.59965	-1.87955	-1.56546
CCNA_02224	-5.14276	-2.98638	-1.04651	-1.85268	-1.56366
CCNA_02661	2.00634	2.66445	1.16086	1.2712	-1.56133
CCNA_00372	-2.23617	-1.91157	-1.34836	-1.34249	-1.56079
CCNA_02590	1.22506	1.21814	-1.1845	-1.15973	-1.5594
adk	-1.87291	-1.9481	-2.14198	-2.30093	-1.55823
CCNA_00215	1.09306	1.06333	-2.11015	-1.89512	-1.55766
CCNA_02728	2.25673	2.7303	2.36068	1.38621	-1.55672
rplX	-2.35335	-1.92466	-1.28496	-1.50588	-1.55631
CCNA_03609	1.52728	1.90636	-1.57046	-1.3285	-1.55417
CCNA_R0049	1.13119	1.22003	1.59424	-1.04657	-1.55108
CCNA_02326	1.03046	1.32703	-1.63135	-1.63513	-1.5504
CCNA_02575	-1.08161	-1.05315	-2.11884	-1.80788	-1.55031
lon	1.79617	1.07152	1.99596	1.25594	-1.55016
CCNA_02721	4.52401	5.98099	3.55937	1.71199	-1.54966
rplN	-1.99066	-1.55827	-1.254	-1.42108	-1.54865
CCNA_R0167	-1.31118	-1.39879	1.14918	1.14653	-1.54834
CCNA_02178	-1.67943	-1.02915	-1.4666	-1.67879	-1.54744
CCNA_00512	-1.00932	-1.11473	-1.65541	-1.55071	-1.54684
CCNA_01481	1.21492	-1.13482	-1.90013	-2.14	-1.54675
atpA	-1.30549	-1.1849	-1.34161	-1.25796	-1.54653
CCNA_02042	-1.40404	-1.40187	-1.47294	-1.37683	-1.54485
CCNA_03585	-11.2469	-11.8521	-1.89834	-2.4181	-1.54112
CCNA_03249	-5.74147	-6.34307	-1.66733	-2.03623	-1.54104
CCNA_02322	-2.21298	-2.62936	-2.24697	-1.93442	-1.53807
CCNA_02337	3.3822	4.31087	1.41039	-1.02992	-1.53805
CCNA_02278	1.28588	1.65747	-1.36546	-1.2636	-1.5357
rplV	-1.69634	-1.43346	-1.33657	-1.40986	-1.53418
rplP	-1.96458	-1.5727	-1.27005	-1.36141	-1.53262
CCNA_02000	-1.61754	-1.52315	-1.22544	-1.28144	-1.53247
pal	4.17659	6.01814	3.25239	3.05711	-1.53206
rplE	-2.40604	-1.88966	-1.27524	-1.52872	-1.53139
ctaG	1.23213	1.54921	-1.4469	-1.32065	-1.52809
CCNA_00161	1.67958	2.03814	1.48109	1.36553	-1.52767
coxB	-1.37564	-1.23043	-2.60381	-2.24643	-1.52712
flmE	-12.5571	-8.76225	-1.50061	-1.67822	-1.52693
CCNA_01741	-1.83982	-1.93105	-1.30961	-1.47572	-1.52501
CCNA_00777	-6.9028	-6.5721	-1.43446	-1.6272	-1.52481
flbY	-11.2133	-10.6173	-1.59997	-1.43502	-1.52356
CCNA_03849	-1.62257	-1.67077	-2.32866	-2.37662	-1.52307
rpsQ	-2.69294	-2.27562	-1.20674	-1.47668	-1.5219
rpmC	-2.00869	-1.60098	-1.1915	-1.36563	-1.52161
CCNA_00823	2.9802	2.6482	5.9582	3.30775	-1.52042
CCNA_00320	-1.33326	-1.36422	-1.01572	-1.25517	-1.52003
CCNA_01983	1.06722	1.38323	-1.21246	-1.05423	-1.51902
CCNA_01750	1.53352	1.84861	1.00118	1.13583	-1.51713
CCNA_03306	-1.29991	-1.42506	-1.1603	-1.39149	-1.51609
CCNA_02939	-5.48968	-5.73054	-1.46031	-1.35837	-1.51586
CCNA_01618	-1.23872	-1.53367	-1.34712	-1.2767	-1.51579
CCNA_01747	1.43472	1.74753	-1.21056	1.16859	-1.51579
CCNA_02626	-1.10778	-1.18658	-2.15081	-2.28812	-1.51204
sufC	1.59936	-1.02276	-1.2389	-1.30089	-1.51152
CCNA_00763	4.16867	3.85467	-1.09363	-1.16514	-1.51124
CCNA_02779	-1.24133	1.0554	4.04524	2.74409	-1.50997
CCNA_01970	-1.45255	-1.41551	-1.43253	-1.53414	-1.50982
CCNA_00601	-4.06267	-4.33556	-1.58219	-1.28073	-1.50918
odhA	1.93736	1.87993	-1.18667	-1.19735	-1.50917
CCNA_01220	-1.38948	-1.37014	-1.35872	-1.41719	-1.50787
CCNA_03641	-1.7415	-1.45833	-1.96851	-1.46176	-1.50691
CCNA_03643	-1.26352	-1.14838	-1.77573	-1.29723	-1.50473
CCNA_01770	-1.87904	-1.5095	-1.4274	-1.27272	-1.50374
CCNA_R0102	-1.34786	-1.29322	-2.04085	-2.67871	-1.5028
CCNA_01971	1.4065	1.51369	-1.17911	-1.41765	-1.50172
CCNA_01740	-1.48583	-1.52184	-1.27095	-1.37379	-1.49968
CCNA_03559	-2.17703	-1.90231	-1.45969	-1.37986	-1.49944
CCNA_01298	-1.24325	1.0139	-1.2429	-1.28971	-1.49827
rpsN	-1.73606	-1.30843	-1.19288	-1.31304	-1.49812
CCNA_03360	1.50672	2.1868	-1.64218	-1.63801	-1.49807
CCNA_03030	1.57207	1.6739	-1.91997	-1.73237	-1.49765
CCNA_02347	1.19882	1.36103	-1.82297	-1.64726	-1.49608
CCNA_00764	4.51319	4.27697	1.09386	1.01794	-1.49492
rpsC	-1.80023	-1.46735	-1.3375	-1.42725	-1.49203
CCNA_00045	-1.00645	-1.03206	-1.68258	-1.58431	-1.49199
CCNA_02014	-3.67057	-2.60093	-2.72836	-2.48371	-1.49195
rpsH	-2.11866	-1.64468	-1.22799	-1.39033	-1.49167
CCNA_02065	5.17159	6.82908	1.1834	1.37708	-1.491
rplQ	-2.06571	-1.77964	-1.51179	-1.54635	-1.49088
CCNA_01268	2.44593	3.06716	1.55392	1.38871	-1.48978
CCNA_03303	-1.23992	1.01317	-1.2422	-1.28996	-1.48898
CCNA_00728	-3.47147	-3.24315	-1.14152	-1.40333	-1.48745
rplR	-1.90777	-1.46677	-1.18754	-1.33553	-1.48681
CCNA_02071	2.02153	1.67231	-1.08499	-1.19689	-1.48619
CCNA_01739	-2.00805	-2.05173	-1.34353	-1.51259	-1.48266
rplF	-2.17079	-1.68229	-1.18927	-1.35034	-1.48137
CCNA_01556	-1.11847	-1.35951	-2.69993	-3.12003	-1.48117
CCNA_01242	-1.099	1.15385	-2.44581	-2.14409	-1.48037
rpsS	-2.30593	-2.00188	-1.29882	-1.45209	-1.47985
CCNA_01465	-6.79118	-7.31803	-1.1871	-1.29415	-1.47785
CCNA_01155	1.32432	2.12232	-2.24528	-1.32932	-1.47765
CCNA_01464	1.31061	-1.03758	-1.39824	-1.56596	-1.47759
CCNA_02532	-5.59774	-3.64474	1.02672	-1.13777	-1.47741
CCNA_02586	-1.33115	-1.35132	-1.47443	-1.47864	-1.47335
CCNA_02223	-5.1434	-3.00053	-1.04109	-2.05283	-1.47317
rpmD	-2.35835	-1.74632	-1.1941	-1.40655	-1.47293
rplW	-2.28516	-2.03698	-1.38064	-1.60977	-1.47248
idhA	-3.26389	-3.50978	-1.08166	-1.18333	-1.47235
CCNA_01939	1.21932	-1.32208	-1.20429	-1.51215	-1.4721
CCNA_00531	-1.65403	-1.54181	-1.20573	-1.26907	-1.47115
rpsE	-1.87809	-1.43572	-1.17325	-1.26145	-1.46875
CCNA_00515	-6.39313	-3.62275	1.25816	-1.55554	-1.46866
CCNA_03642	-1.28377	-1.15047	-1.9657	-1.39535	-1.46602
CCNA_03966	1.12716	1.26594	1.9877	1.0427	-1.46601
CCNA_00984	1.49028	1.23213	-1.40569	-1.38377	-1.46408
CCNA_03200	-10.3445	-9.37128	-2.39532	-2.57014	-1.46397
sufD	1.54858	-1.15138	-1.47551	-1.53069	-1.46371
CCNA_02047	-2.90585	-1.81804	1.48926	-1.00301	-1.46357
CCNA_03561	-1.45235	-1.25701	-1.5481	-1.42153	-1.46273
CCNA_03924	-1.46247	-1.04549	-1.29413	-1.05952	-1.46155
CCNA_00997	-3.61915	-4.2939	-1.46063	-1.847	-1.46032
CCNA_02975	-1.41972	-1.75267	-1.07592	-1.46504	-1.45767
CCNA_02343	-6.28286	-4.92805	-2.11878	-1.96517	-1.45764
CCNA_00530	-1.67642	-1.64225	-1.64753	-1.89456	-1.45744
CCNA_01619	-1.18651	-1.43479	-1.20488	-1.2498	-1.45732
CCNA_03305	-1.46439	-1.49526	-1.13579	-1.32531	-1.4568
mreB	1.63013	1.71117	-1.47824	-1.57859	-1.45625
CCNA_01969	-2.60758	-2.67588	-2.01061	-1.7451	-1.45581
CCNA_02161	-2.26935	-1.95944	-1.72471	-2.29015	-1.45534
rplB	-2.00127	-1.71792	-1.36169	-1.4486	-1.45421
rplO	-1.69711	-1.58773	-1.29844	-1.37965	-1.45399
CCNA_00505	1.05604	1.21321	-2.65382	-2.32701	-1.45294
CCNA_02164	1.06988	1.08888	-2.05942	-1.60703	-1.45261
CCNA_02612	-1.1786	-1.14854	-1.6167	-1.41496	-1.45246
CCNA_R0198	-3.85103	-2.61108	-1.91996	-1.87858	-1.45146
CCNA_01996	-1.44664	-1.29453	-1.71083	-1.93584	-1.45104
CCNA_00814	-9.71749	-5.76786	-1.81977	-1.68833	-1.45014
CCNA_00582	-1.06963	-1.10118	3.06669	1.92873	-1.44884
CCNA_00469	1.72098	2.00309	1.33309	1.16162	-1.44876
CCNA_00321	-1.14033	-1.17505	-1.05932	-1.20889	-1.44739
CCNA_R0048	-1.53486	-1.5275	-3.55092	-4.46355	-1.44512
CCNA_01121	-2.97	-2.44088	1.04816	-1.00714	-1.43962
CCNA_01792	-1.4611	-1.41766	-1.43151	-1.55373	-1.43884
CCNA_00371	-2.23957	-1.95429	-1.94313	-1.94208	-1.43837
CCNA_03558	-1.99619	-1.72084	-1.59638	-1.56232	-1.43754
CCNA_03227	2.79699	3.01637	-1.3148	-1.70825	-1.43512
ftsN	1.29663	1.33889	1.19484	-1.0412	-1.43488
CCNA_00346	1.66275	1.71567	-1.51034	-1.30602	-1.43475
CCNA_01417	-1.15227	-1.20879	-1.09729	-1.47654	-1.43464
CCNA_02251	1.31038	1.66114	-2.25948	-1.92088	-1.43387
CCNA_01084	-1.35311	-1.32382	-1.24036	-1.52012	-1.4333
CCNA_03705	-1.26604	-1.20728	-1.28515	-1.40407	-1.43291
CCNA_01746	1.43134	1.67564	-1.0212	1.36337	-1.43189
dipM	-1.06466	1.12305	1.27566	1.29003	-1.43118
CCNA_01989	-1.19183	-1.12722	-1.5628	-1.54647	-1.43095
CCNA_01432	-1.29337	-1.35095	-1.49007	-1.44847	-1.42827
CCNA_02831	-1.62075	-1.70823	2.12235	1.4151	-1.42824
CCNA_00758	-1.02325	1.1167	-1.89224	-1.65773	-1.42708
CCNA_01763	1.66169	1.99204	-1.99621	-1.46672	-1.42701
CCNA_R0031	1.13282	1.15518	-1.96277	-2.10907	-1.42615
popZ	1.37433	1.37585	1.32403	-1.17568	-1.42596
CCNA_02596	-2.01486	-1.95608	-1.13003	-1.43022	-1.424
CCNA_01765	1.20152	1.34643	-1.20162	-1.20542	-1.4229
CCNA_R0140	3.86288	3.26348	2.12033	1.61015	-1.42205
CCNA_03090	-1.61443	-1.7095	-1.98565	-1.74023	-1.42202
CCNA_00128	-2.01665	-1.87521	-1.42495	-1.21597	-1.42189
CCNA_00545	1.5978	2.02857	-1.26592	-1.4534	-1.42085
CCNA_00720	-1.42973	-1.58296	2.81553	2.05125	-1.41977
CCNA_R0197	-1.5129	-1.39879	#DIV/0!	2.70998	-1.41931
CCNA_03935	1.98294	2.14471	2.13419	4.06497	-1.41931
rplD	-1.88189	-1.70373	-1.46468	-1.58263	-1.41815
CCNA_00200	1.5628	1.41164	-1.34769	-1.55401	-1.41638
CCNA_00536	-1.72068	-1.1815	1.07963	-1.05981	-1.41562
CCNA_03702	-2.92156	-1.96571	-1.21611	-1.33378	-1.41539
CCNA_03959	-1.29509	-1.38245	1.10493	-1.39009	-1.41526
CCNA_00240	-1.49364	-1.2457	-1.33624	-1.52581	-1.41465
CCNA_02231	-1.69702	-1.56485	-1.4673	-1.43286	-1.41348
CCNA_01609	-11.9706	-9.16832	-2.00337	-2.73961	-1.41334
CCNA_03713	-7.97473	-7.48601	-1.30287	-1.32382	-1.41261
CCNA_02332	-3.25914	-2.991	-1.60227	-1.58198	-1.41134
CCNA_02434	-2.00074	-2.01478	-2.49238	-2.19569	-1.40839
CCNA_02069	1.25342	1.10639	-1.32142	-1.38568	-1.408
CCNA_02613	1.80004	1.98997	1.25128	1.19536	-1.40729
CCNA_02407	-1.21931	-1.62892	-1.05362	-1.23864	-1.40673
CCNA_01430	-1.01082	1.02792	-1.53667	-1.45317	-1.4054
CCNA_01431	-1.41127	-1.5131	-1.46391	-1.47498	-1.40509
CCNA_00033	1.68939	1.36197	-1.50472	-1.80436	-1.40496
iolD	-4.46262	-4.64178	-1.20276	-1.34194	-1.40292
CCNA_01727	-4.14424	-3.63852	-1.44926	-1.16495	-1.40264
CCNA_03157	4.90723	4.26736	1.06252	2.36166	-1.40235
CCNA_R0030	-1.41039	-1.39284	-1.99086	-2.29244	-1.40211
shkA	-8.38197	-9.64184	-1.71681	-1.96771	-1.40117
CCNA_00678	-1.72306	-1.69137	-1.29886	-1.47333	-1.39985
CCNA_00344	3.06789	2.66087	-1.7837	-1.73133	-1.3992
CCNA_02070	1.49598	1.26533	-1.3925	-1.43953	-1.39911
CCNA_03586	-4.25068	-5.83663	-1.48794	-1.9671	-1.39904
CCNA_03307	-1.8542	-2.00167	-1.43939	-2.02457	-1.39794
CCNA_02615	3.39869	3.84138	2.31878	1.59453	-1.39644
hfsF	-5.4209	-5.57056	-1.61705	-1.67876	-1.39512
CCNA_00352	1.22552	1.25459	-1.20976	-1.26524	-1.39465
CCNA_01973	-1.20306	-1.41386	-1.19638	-1.53321	-1.39433
CCNA_00538	-4.93011	-4.07204	-1.27524	-1.25017	-1.39425
nusA	-2.64895	-2.05959	-1.11136	-1.24366	-1.3941
CCNA_02389	-1.02324	-1.22051	-2.06329	-1.98166	-1.39225
CCNA_02320	-1.10754	-1.34813	-1.82713	-1.76628	-1.39216
CCNA_02577	1.04264	1.0526	-1.15614	-1.13387	-1.39187
CCNA_01998	-2.0819	-1.8655	-1.45382	-1.60157	-1.39185
thiG	1.38743	1.29178	-1.03076	1.03957	-1.39115
CCNA_03945	4.27059	9.04022	2.34609	2.17183	-1.39081
CCNA_R0110	3.74366	4.82723	1.47921	1.29347	-1.39035
secY	-1.12553	-1.07627	-1.36216	-1.55845	-1.39025
CCNA_01429	-1.07745	-1.01083	-1.88457	-1.60132	-1.38975
CCNA_02457	-1.11034	1.24403	1.56355	1.27354	-1.38874
CCNA_01759	1.96966	2.1194	1.60894	1.16612	-1.38836
CCNA_03400	2.71197	4.26388	3.20576	2.6075	-1.38699
CCNA_02250	1.08531	1.28755	-2.78358	-2.65967	-1.38653
CCNA_00620	3.25954	14.7992	4.45145	4.22439	-1.38501
CCNA_00858	27.0371	29.0733	9.24241	4.71661	-1.38487
CCNA_00007	-1.78552	-2.102	-1.20412	-1.35487	-1.3846
CCNA_R0061	1.25304	1.39522	1.14946	-1.10479	-1.38388
CCNA_02059	-1.53232	-1.47218	-1.34191	-1.29879	-1.37943
CCNA_01097	-1.43869	-1.42129	-1.19145	-1.33487	-1.37866
CCNA_02435	-1.45174	-1.3811	-1.97334	-1.88485	-1.37713
CCNA_02206	1.77175	1.91011	-1.06183	-1.23858	-1.37664
coxE	-1.07364	1.06849	-1.66341	-1.73971	-1.3765
CCNA_00677	-1.68039	-1.64817	-1.33845	-1.49516	-1.37493
CCNA_00243	1.86725	-1.24696	1.05572	-1.40543	-1.37396
CCNA_02112	1.23722	1.18381	-1.97984	-2.09785	-1.37371
CCNA_02961	-3.98856	-3.33517	-1.20226	-1.47248	-1.37317
CCNA_03770	1.78135	2.44141	-1.17972	1.12463	-1.36984
CCNA_01128	1.23612	-1.23194	-1.43497	-3.58368	-1.36799
CCNA_00928	-1.5332	1.10947	-2.31459	-1.74185	-1.36765
CCNA_03469	1.25939	1.13134	1.36921	-1.08604	-1.36404
CCNA_01098	-1.58257	-1.60083	-1.16075	-1.3901	-1.3624
CCNA_03304	-2.04593	-1.83943	-1.46019	-1.62007	-1.36095
CCNA_02012	-1.82246	-1.29042	-1.59813	-1.67047	-1.35934
CCNA_02222	-5.52301	-3.21492	-1.11718	-2.13308	-1.35876
yidC	-1.2119	-1.19714	-1.39261	-1.47735	-1.3581
CCNA_01122	1.12568	1.31734	1.13346	1.06416	-1.35634
CCNA_00375	-1.00895	-1.03822	-1.24536	-1.48551	-1.35564
CCNA_02295	1.03278	1.10947	-1.26573	-1.06306	-1.35452
CCNA_00370	-2.1992	-1.94274	-2.09805	-2.14004	-1.35424
CCNA_02889	8.5593	9.8309	3.07546	1.94884	-1.35387
CCNA_01679	1.24722	1.27185	-1.35967	-1.18776	-1.35381
CCNA_00933	1.16524	1.29576	-2.43026	-2.01897	-1.35277
CCNA_03515	-1.27671	-1.15127	-1.29557	-1.41925	-1.3524
CCNA_00691	-1.67162	-1.39286	-1.53204	-1.52522	-1.35149
CCNA_01603	1.48583	1.6249	-1.29066	1.03541	-1.34862
CCNA_02344	-1.14943	1.18392	-1.34625	1.02807	-1.34853
CCNA_02447	2.05412	1.91413	1.86699	1.4368	-1.34789
xylC	2.25024	3.07504	-1.17969	1.0519	-1.34763
sdhC	-1.30756	-1.23319	-1.82855	-1.36084	-1.34682
lpxI	-1.62293	-1.42995	-1.31756	-1.46714	-1.34415
fzeA	1.02157	1.26758	-1.25648	-1.36685	-1.34329
CCNA_01944	1.3202	1.29636	-1.40009	-1.75717	-1.34287
CCNA_01509	1.03374	1.35182	-1.252	-1.21139	-1.34156
CCNA_01035	-6.19101	-4.31078	-3.84751	-3.93237	-1.34012
CCNA_01415	1.58274	1.99034	-1.62835	-1.49343	-1.33971
CCNA_01738	3.06259	1.84822	1.09252	-1.14679	-1.33873
CCNA_02293	1.96535	2.11098	-1.53628	-1.41331	-1.33405
CCNA_01778	-1.44644	-1.53097	-2.24398	-2.28216	-1.33303
CCNA_00888	6.22677	7.44272	2.61993	1.39327	-1.33124
stpX	-1.20417	-1.02227	-1.70895	-1.79503	-1.3305
CCNA_02387	1.70654	1.27614	-1.13271	-1.36675	-1.32923
bamB	1.8127	1.90013	1.53924	1.11703	-1.32848
nusB	-2.12033	-2.44136	-1.196	-1.41443	-1.328
popA	-1.07139	-1.30398	-2.27207	-2.45106	-1.32793
CCNA_02588	3.113	2.19489	2.91147	1.66274	-1.32584
CCNA_01405	1.3109	1.09219	2.03077	1.3335	-1.32536
CCNA_03619	5.99614	7.2604	1.8924	1.62634	-1.32517
CCNA_03385	1.40458	1.96598	1.46725	1.69374	-1.32469
CCNA_02054	1.04415	1.12649	-2.4452	-2.58671	-1.32277
CCNA_01007	1.55119	1.31186	1.08146	-1.32842	-1.32098
CCNA_00859	8.52386	8.12527	4.79628	2.69361	-1.32008
CCNA_01972	1.14545	1.25447	-1.19999	-1.44606	-1.31851
rpsJ	-1.80754	-1.83387	-1.36089	-1.50527	-1.31548
CCNA_01026	1.12665	1.25069	-1.07923	-1.45736	-1.31514
CCNA_00468	-1.14627	-1.06277	-1.35584	-1.43385	-1.31388
qoxC	-4.4655	-3.3571	1.16476	1.30131	-1.31243
CCNA_01751	1.03644	1.1576	-1.36552	-1.31085	-1.31174
CCNA_01935	1.9097	1.12351	-1.19682	-1.21101	-1.31063
CCNA_01508	1.05959	1.0196	-2.04416	-2.03536	-1.30959
CCNA_03563	-1.2809	-1.232	-1.45628	-1.46774	-1.30866
fixK	1.37317	1.22717	2.60266	1.66191	-1.30817
rplC	-1.80534	-1.73691	-1.41628	-1.51233	-1.30749
CCNA_01760	1.01989	1.09896	-1.55826	-1.61282	-1.30735
CCNA_03355	-1.59635	-1.43817	-1.3325	-1.51473	-1.3066
CCNA_03371	-2.18195	-1.65181	1.8209	-1.14079	-1.30574
CCNA_02204	1.14501	1.15158	1.54686	1.4856	-1.3056
CCNA_02342	-7.54912	-5.20122	-1.65084	-1.93357	-1.30553
CCNA_03923	-2.0172	-2.03461	1.53395	1.35499	-1.30423
CCNA_02260	1.21694	-1.06402	-2.04039	-2.14617	-1.30403
CCNA_01008	1.81257	1.68874	-1.82553	-1.12829	-1.30294
CCNA_00364	-1.87802	-1.65891	-1.27701	-1.09868	-1.30211
CCNA_00354	-1.76619	-1.35499	-1.41635	-1.58039	-1.30062
CCNA_R0160	-1.45963	-1.44086	-2.46897	-2.88879	-1.29993
CCNA_02010	1.50349	1.53193	-1.2117	-1.41004	-1.29954
CCNA_01826	-2.9557	-3.35829	1.11151	1.11622	-1.2987
CCNA_03325	2.90884	2.38294	-1.0219	-1.54841	-1.29827
CCNA_03639	2.39725	1.89534	-1.80153	-1.58335	-1.29774
CCNA_00470	-2.35557	-1.89201	-1.62891	-1.67412	-1.29767
mmpA	1.92125	2.11144	1.64199	1.09816	-1.29481
CCNA_01101	-1.65203	-1.64153	1.09036	-1.33164	-1.29253
CCNA_02152	-1.09145	-1.2166	-1.57585	-1.63598	-1.29153
CCNA_02207	1.71011	1.67897	-1.01432	-1.08584	-1.28919
CCNA_R0129	-3.67271	-4.73686	1.11112	-2.0625	-1.28918
CCNA_00496	1.19982	1.31257	-1.10171	-1.14011	-1.28601
dxs	1.00274	-1.10241	-1.48264	-1.48874	-1.28519
CCNA_02095	1.04305	1.39779	1.0768	-1.40992	-1.28496
CCNA_01995	-1.9111	-1.68432	-2.22199	-2.29586	-1.28206
CCNA_01647	-2.11702	-1.97605	-2.20516	-2.1938	-1.28151
CCNA_02406	3.52651	2.87517	1.75164	1.24093	-1.2813
CCNA_00518	-1.73547	-1.82888	-1.08194	-1.21916	-1.28001
CCNA_01748	-1.31095	-1.11662	-1.78483	-1.49818	-1.27955
CCNA_02208	1.11362	-1.15535	-1.59599	-1.9368	-1.27899
CCNA_00253	-1.64117	-1.42094	-1.57802	-1.3973	-1.27855
CCNA_00636	-2.19297	-1.78884	-1.82548	-1.86748	-1.27796
parA	-1.61156	-1.42023	-1.8441	-1.9514	-1.27678
CCNA_03401	-1.29197	-1.0923	1.20805	1.19712	-1.27608
CCNA_01378	-1.08471	-1.04671	-1.32138	-1.33359	-1.27501
CCNA_01381	-1.0441	-1.08631	-1.33845	-1.4844	-1.27458
CCNA_01936	1.43215	-1.31465	-1.50039	-1.61627	-1.27384
CCNA_R0144	-1.87712	-2.21384	-1.56969	-1.37352	-1.27374
CCNA_01117	-3.25885	-4.0862	-1.26083	-1.53542	-1.27299
CCNA_01934	1.97098	1.11832	-1.06398	-1.23284	-1.27259
rpsU	-1.57523	-1.7176	-1.09581	-1.39083	-1.2702
CCNA_02068	-1.10499	-1.32967	-1.45851	-1.49171	-1.26923
nusG	-1.74645	-1.77507	-1.42318	-1.54112	-1.26887
CCNA_01497	3.00974	2.80483	1.43477	1.02368	-1.2687
tolQ	2.60247	3.00237	1.89728	1.33309	-1.26772
CCNA_03324	3.89458	3.48997	6.73575	3.02624	-1.26745
CCNA_00207	1.01054	1.57131	-1.19245	-1.07659	-1.26704
CCNA_00765	1.14719	1.23547	-1.22068	-1.28913	-1.26694
tolB	3.38782	4.14117	2.41809	1.67279	-1.26595
CCNA_02008	1.04577	1.1522	-1.00717	-1.22795	-1.26532
CCNA_01421	-2.07703	-2.14159	-1.31818	-1.56089	-1.26472
CCNA_03887	-6.00003	-5.13872	1.32546	1.01721	-1.2642
CCNA_03897	-1.30208	-1.58666	-1.37576	-1.62688	-1.26053
CCNA_00699	-1.57522	-1.49233	-1.12758	-1.29023	-1.26038
CCNA_02428	-1.88952	-1.77794	-1.42678	-1.76091	-1.25942
CCNA_03657	1.17679	1.24296	-1.48371	-1.32639	-1.25937
CCNA_00821	1.44399	1.4353	3.37365	2.28264	-1.25843
CCNA_00778	-3.59365	-3.4642	-1.38473	-1.35983	-1.25789
CCNA_00544	2.83423	3.59709	1.54572	1.44268	-1.25778
CCNA_01956	2.22906	2.23654	1.2435	1.05535	-1.2574
CCNA_03712	-2.55753	-2.90676	-1.1538	-1.36693	-1.25732
CCNA_02629	-1.23199	-1.31984	-2.7186	-2.54595	-1.25726
rsaFa	1.92563	2.5189	2.77248	1.77821	-1.25699
CCNA_03863	1.14594	1.51018	1.11662	-1.20451	-1.25271
CCNA_01655	1.02394	1.02901	-1.92083	-1.61619	-1.25072
ptrB	1.74957	1.69329	-1.41544	-1.29626	-1.24952
CCNA_01438	1.37781	1.46655	1.09393	-1.05334	-1.24913
CCNA_02354	-2.00101	-2.30485	-2.37678	-2.3769	-1.24899
cydA	2.17898	2.72849	3.31788	2.40594	-1.24899
CCNA_02203	4.59786	6.05273	1.80642	1.71643	-1.24843
CCNA_00379	2.39224	2.89099	1.87158	1.4717	-1.24699
CCNA_01221	-1.63439	-1.4865	-1.12907	-1.3525	-1.24577
CCNA_01001	-2.75888	-2.52872	-2.13149	-1.61337	-1.24379
CCNA_01680	-1.13578	-1.16487	-1.57376	-1.42707	-1.24353
rsaE	1.06605	1.18655	-1.08896	-1.26545	-1.24345
CCNA_00875	-2.05776	-2.48461	-1.62742	-2.24286	-1.24327
CCNA_03816	5.57896	6.09228	2.59868	2.20852	-1.2418
CCNA_02292	1.28775	1.31213	-1.74425	-1.56686	-1.24171
CCNA_02011	1.08201	1.17824	-1.2131	-1.53239	-1.24158
rodA	1.04492	1.1593	-2.13	-2.54693	-1.24158
acrB	4.63629	2.97045	1.24879	-1.18865	-1.24127
CCNA_02405	2.92441	2.35783	1.57246	1.18638	-1.2404
CCNA_03359	2.46939	3.2389	-1.89556	-1.81189	-1.23989
CCNA_00808	-1.70572	-1.60428	1.04754	-1.27063	-1.23985
CCNA_01652	-1.06298	1.0119	-2.43939	-2.43282	-1.23888
CCNA_00464	-1.28479	-1.13025	-1.25059	-1.52788	-1.23867
ctpA	-1.38591	-1.51398	-1.7431	-1.90426	-1.23857
CCNA_02186	1.20802	1.11778	1.05766	-1.16562	-1.23856
CCNA_02309	20.8866	26.8799	5.6568	4.84256	-1.23847
CCNA_00991	1.56754	2.21394	1.40451	-1.16335	-1.23809
CCNA_02436	1.25567	1.33122	-1.36489	-1.33563	-1.23801
CCNA_00231	-1.64223	-1.3683	-1.58863	-1.73665	-1.23742
era	-1.24421	-1.39336	-1.08409	-1.18373	-1.23476
CCNA_00290	2.61928	2.65051	1.98434	1.39749	-1.23474
CCNA_02179	-1.25679	-1.31939	-1.90581	-1.93355	-1.23423
CCNA_03919	2.28359	2.45793	-1.41515	-1.17375	-1.23278
CCNA_02906	1.20366	1.00756	-1.9806	-2.08848	-1.23266
CCNA_01534	1.02016	1.02662	-1.19954	-1.30627	-1.2322
CCNA_03767	-2.93034	-1.99724	-1.35668	-1.4183	-1.23192
CCNA_R0025	1.445	1.2534	1.00088	-1.45296	-1.23179
CCNA_00937	1.5272	1.87377	-1.33403	-1.21851	-1.23075
CCNA_01877	1.20694	1.04167	-1.67594	-1.45243	-1.22978
fixJ	1.28639	1.06575	-1.6182	-1.7435	-1.22939
parB	-1.47752	-1.37216	-1.97428	-1.92611	-1.22849
CCNA_00373	-2.21403	-2.15423	-1.52888	-1.67878	-1.22795
CCNA_02005	-1.21403	-1.32996	-1.34244	-1.29625	-1.22671
bamE	2.67121	3.05108	1.97573	1.21639	-1.22619
CCNA_01164	1.36839	1.38296	-1.10626	-1.11973	-1.226
CCNA_01650	6.02862	6.81854	1.22811	1.33455	-1.22515
CCNA_00744	-1.76505	-1.78028	4.34459	2.33667	-1.22489
CCNA_00269	1.33837	1.34551	1.02603	-1.07651	-1.22422
CCNA_02225	-7.51776	-4.2892	-1.29281	-2.2892	-1.22378
yihA	-1.5576	-1.6161	-1.45788	-1.59597	-1.22353
CCNA_R0141	2.53855	2.24832	1.62384	1.00152	-1.22325
CCNA_02386	1.39403	-1.01476	-1.2827	-1.46669	-1.22252
CCNA_02151	-1.35871	-1.31361	-1.45472	-1.58126	-1.22116
CCNA_01447	-1.84467	-1.90261	1.25425	-1.00079	-1.221
CCNA_00434	-1.01183	1.10776	11.0357	5.2468	-1.21909
CCNA_01202	-3.37474	-2.72792	-2.97242	-2.28778	-1.21906
CCNA_01773	-1.14526	-1.04532	1.90807	1.07764	-1.21882
CCNA_02113	1.14519	1.06335	-1.99817	-1.86674	-1.21822
CCNA_03858	1.23114	1.16692	-1.39958	-1.52779	-1.21697
CCNA_02325	-1.54986	-1.07183	-1.5717	-1.49172	-1.21671
CCNA_01085	-1.1228	-1.22108	-1.16725	-1.46684	-1.21653
CCNA_03384	-2.05557	-2.21515	-1.26736	-1.54766	-1.21508
CCNA_01728	-1.11096	-1.19121	-1.61195	-1.4642	-1.21316
CCNA_00355	-8.43191	-8.10201	-1.53314	-1.77633	-1.21307
mipZ	3.11425	2.06238	-1.58088	-2.20097	-1.21298
CCNA_00116	1.16226	1.26197	1.6145	1.01736	-1.21293
CCNA_00241	-1.61775	-1.36248	-1.41684	-1.63551	-1.21212
CCNA_02130	2.31445	2.08998	-1.01548	-1.09961	-1.21143
CCNA_02150	-1.49831	-1.55157	-1.65031	-1.72303	-1.21122
CCNA_01724	1.69774	1.67767	1.47482	1.11772	-1.21121
CCNA_01558	1.15745	1.2487	1.00702	-1.10212	-1.21111
CCNA_02628	-1.71101	-1.91947	-2.96535	-2.81351	-1.21025
CCNA_01974	1.14417	1.21301	-1.23936	-1.45525	-1.20971
CCNA_00934	1.49161	1.61329	-1.8306	-1.61908	-1.209
CCNA_01745	1.96415	2.2848	-1.20988	-1.07317	-1.20874
CCNA_01629	1.22821	1.3488	-1.26419	-1.57393	-1.20787
CCNA_03426	-7.31985	-4.9652	-1.00426	-1.29572	-1.20479
CCNA_R0152	1.29825	1.21501	1.13409	-1.05498	-1.20461
CCNA_03575	-1.28115	1.24695	-1.04908	-1.64143	-1.20448
CCNA_00919	-4.87888	-4.3322	1.0135	-1.26881	-1.20355
CCNA_02294	-1.04787	-1.07324	-1.55768	-1.46626	-1.2032
CCNA_02572	-1.08573	-1.13454	-1.23964	-1.22218	-1.20317
CCNA_00543	1.47548	1.61759	-1.4122	-1.77548	-1.20309
CCNA_01678	1.22722	1.27071	-1.32627	-1.16412	-1.20159
CCNA_03281	-1.55829	-1.28466	1.10548	-1.11192	-1.20001
CCNA_01252	1.38692	1.47104	1.38618	-1.0535	-1.19973
CCNA_03484	1.50701	1.60029	1.03267	1.05839	-1.19969
CCNA_01416	1.0417	1.27556	-2.82996	-2.45467	-1.19772
CCNA_02036	1.52411	1.64419	-1.29807	-1.91019	-1.19697
prfC	-1.26657	-1.2535	-1.68198	-1.53242	-1.19488
tolR	2.10056	2.40523	1.46583	1.06085	-1.19479
CCNA_00846	1.11162	2.19273	-1.42405	-1.3351	-1.19463
CCNA_03971	1.14286	-1.26318	-1.07825	-1.66308	-1.19297
CCNA_01496	3.39026	3.21258	1.74513	1.20553	-1.19153
CCNA_01775	1.13607	1.09491	-1.44196	-1.32373	-1.19064
CCNA_02052	1.10397	-1.04747	-1.41943	-1.43227	-1.19026
CCNA_03557	1.55141	2.10482	1.74532	1.39232	-1.18988
CCNA_01446	-2.49617	-2.60174	1.50667	-1.00817	-1.18691
CCNA_R0065	1.96959	2.25268	2.04488	1.84576	-1.18578
CCNA_01507	1.10645	1.05536	-2.05387	-2.48047	-1.18309
CCNA_02576	-1.49172	-1.52882	-1.47085	-1.58138	-1.18294
CCNA_03925	-3.78226	-1.39879	-1.56188	-1.84503	-1.18276
CCNA_03967	1.03868	1.02129	-3.27994	-1.72203	-1.18276
relB-4	-1.13468	-1.39879	1.24494	-1.10702	-1.18276
CCNA_02361	-3.11862	-4.60779	-1.43966	-2.09133	-1.18248
CCNA_03164	1.2847	1.01939	1.07213	-1.24314	-1.18246
pdeA	-2.97348	-3.56974	-1.63687	-1.92613	-1.18198
CCNA_03311	-1.59131	-1.72622	-1.30093	-1.39034	-1.18153
divJ	1.43436	1.11757	-1.04659	-1.29107	-1.18148
CCNA_01369	2.74182	3.95173	-1.58387	-1.86803	-1.18123
CCNA_02523	1.64409	1.38968	-1.5923	-1.64508	-1.18043
CCNA_00478	2.5942	2.81532	2.47887	2.35625	-1.18011
CCNA_01764	1.04741	1.20313	-1.63393	-1.59255	-1.17948
CCNA_02082	2.03194	2.24217	1.80791	1.19806	-1.17895
CCNA_R0043	-4.88784	-3.91662	-1.00921	-1.12715	-1.17888
CCNA_00212	-1.18241	-1.31087	-1.30236	-1.24476	-1.17883
CCNA_02174	5.29027	5.2492	5.79335	2.63285	-1.17762
CCNA_01761	-1.15573	-1.16186	-1.58539	-1.84924	-1.17626
CCNA_03656	1.4553	1.63527	-1.25139	-1.2259	-1.17566
CCNA_R0083	1.98747	2.26595	2.11176	1.92388	-1.17564
CCNA_R0050	-1.12098	-1.46488	-2.56985	-2.39404	-1.17421
CCNA_01637	1.55039	1.19644	-1.08557	-1.32881	-1.17403
CCNA_00493	-1.383	-1.38139	-1.80598	-1.74603	-1.17326
CCNA_03224	-1.84288	-2.07367	1.03585	-1.14773	-1.17324
CCNA_02096	2.08076	3.00387	-1.06081	-1.0286	-1.17276
CCNA_01267	1.78683	2.15387	1.16579	1.00756	-1.172
sufB	1.32128	-1.21909	-1.07562	-1.25661	-1.17142
CCNA_01304	-1.8944	-1.99196	-1.67033	-2.08163	-1.17096
CCNA_03974	1.11771	1.17892	-1.46483	-1.5949	-1.16911
CCNA_02535	-1.48548	-1.47577	-1.13424	-1.26651	-1.16853
CCNA_02221	-5.99492	-3.71781	-1.31783	-2.3776	-1.16847
nagA	3.25209	-1.05929	5.37503	5.4667	-1.16713
CCNA_01692	-1.35128	1.00503	-1.11849	-1.16099	-1.16678
CCNA_01785	1.561	1.8372	1.45008	1.11369	-1.16456
CCNA_03397	-1.45492	-1.41936	1.02199	-1.44804	-1.16426
CCNA_02009	2.30134	2.6046	3.00445	1.6483	-1.16349
CCNA_00046	-2.20327	-2.60114	-1.72716	-1.83471	-1.16326
CCNA_02350	1.49179	1.77338	-1.18732	-1.40093	-1.16282
CCNA_02219	4.25927	4.83352	2.59715	1.81786	-1.16232
CCNA_03952	-2.22542	-1.97512	-1.74007	-1.6685	-1.16201
CCNA_03430	-1.44479	-1.57516	-1.18674	-1.39031	-1.15987
CCNA_01103	1.17688	1.18408	-1.56508	-1.62591	-1.15926
CCNA_02338	4.69864	5.09374	2.19286	1.67255	-1.15867
CCNA_02181	-1.89189	-1.84093	-2.5858	-2.31111	-1.1581
CCNA_00749	1.84608	1.61848	-1.26389	1.12102	-1.15788
CCNA_03892	-1.58812	-2.21376	-3.13538	-3.30682	-1.15491
CCNA_02254	1.44581	1.80695	-2.46357	-2.26358	-1.1549
CCNA_01733	1.00721	-1.08333	-1.82878	-1.75306	-1.15391
CCNA_03352	-1.33381	-1.27946	-1.38931	-1.14989	-1.15347
CCNA_01492	2.90336	2.62354	-1.31993	-1.43098	-1.15337
CCNA_02964	1.71333	1.11284	1.24514	-1.02075	-1.15236
CCNA_00727	1.10282	1.09883	-1.26819	-1.26581	-1.15134
CCNA_R0089	-2.0682	-2.02603	-1.23484	-1.39572	-1.15046
CCNA_02252	1.00917	1.1641	-2.2491	-2.0874	-1.15045
CCNA_02672	1.41639	1.49535	1.67458	1.13831	-1.14959
spmX	-4.18925	-5.71731	1.13602	-1.80689	-1.14876
CCNA_02446	1.26322	1.05087	1.43055	1.04817	-1.14863
CCNA_01687	-1.13348	-1.08065	-1.90522	-1.97716	-1.1486
podJ	1.35245	1.0231	-1.80651	-2.14951	-1.14719
CCNA_02384	1.241	1.21052	-2.98768	-3.12663	-1.14703
stpB	1.41474	1.82801	-2.25096	-2.36419	-1.14696
flhA	-2.87095	-2.49624	-2.62171	-2.62604	-1.14545
CCNA_03852	-1.5427	-1.81131	-1.59416	-1.58343	-1.14528
CCNA_00886	-1.29481	-1.16617	-1.17109	-1.10017	-1.14509
CCNA_02046	-4.97933	-3.55148	1.05236	-1.84976	-1.14461
CCNA_01449	-1.07797	1.09715	-1.25482	-1.31219	-1.14445
CCNA_02040	1.10153	1.02964	-1.78736	-2.11782	-1.14278
CCNA_01223	1.20421	1.02809	-1.57306	-1.55107	-1.14256
CCNA_02755	1.07464	-1.09742	-1.05225	-1.39368	-1.1424
CCNA_02321	-1.82202	-2.05644	-2.07041	-2.02126	-1.14224
CCNA_00435	1.00217	1.06605	-1.6089	-1.54067	-1.14155
CCNA_03001	1.92758	3.98464	-1.25583	-1.52798	-1.14082
CCNA_02385	1.22267	-1.18412	1.56683	1.09778	-1.1389
CCNA_00367	1.25027	1.34683	-2.27508	-1.89324	-1.13831
glpX	1.24653	1.43184	-1.22048	-1.43608	-1.13739
CCNA_00052	1.02539	-1.15116	-1.16035	-1.37385	-1.13667
CCNA_02261	1.26229	1.45066	-2.18359	-2.39625	-1.13523
stpC	1.42955	1.80135	-1.7931	-2.05922	-1.13464
CCNA_03815	4.58301	4.6739	1.8213	1.58814	-1.13443
CCNA_R0019	-7.39917	-4.19941	-1.30718	-1.83417	-1.13421
CCNA_02662	1.86153	1.78541	1.0823	1.09788	-1.13415
CCNA_01533	1.24527	1.29777	-1.10834	-1.16712	-1.13395
CCNA_02182	-1.57344	-1.66643	-2.31665	-2.18245	-1.13281
CCNA_01933	2.01743	-1.03282	1.30603	-1.01948	-1.13247
CCNA_03607	-3.51854	-3.79762	-2.09332	-2.45616	-1.13212
CCNA_02061	-7.60265	-7.9287	-2.0434	-3.43448	-1.1319
cspB	-12.6215	-12.724	-1.15046	-2.39141	-1.13187
CCNA_03736	1.26774	1.38611	-1.4887	-1.68058	-1.13156
CCNA_00492	-1.2034	-1.25807	-1.59858	-1.6301	-1.13144
CCNA_01923	-1.86919	-1.97133	1.23273	1.04385	-1.1303
CCNA_03023	4.31654	3.1559	-1.198	1.90847	-1.12997
pssZ	-2.28726	-1.55472	-1.09622	-1.24233	-1.12869
CCNA_03865	1.00303	1.01431	-1.22163	-1.43756	-1.12855
CCNA_01088	2.03698	2.55152	2.6618	1.80666	-1.12839
CCNA_03106	1.63715	1.66811	-1.16668	-1.22624	-1.12817
CCNA_R0051	1.01678	1.11261	1.32305	-1.25547	-1.1274
CCNA_01406	4.73502	4.98875	3.88559	3.37815	-1.12733
CCNA_02817	1.58684	1.83348	4.212	2.46811	-1.1269
CCNA_01762	-1.22844	-1.28865	-1.78273	-2.01236	-1.12563
CCNA_00283	1.00943	1.08264	-1.48589	-1.40517	-1.12465
CCNA_00206	1.00908	1.53505	-1.14227	-1.05838	-1.1246
CCNA_R0045	1.31417	-1.04251	-1.31286	-1.52745	-1.12346
bamD	1.85158	2.03096	1.35885	-1.00731	-1.12236
ppk1	-1.07427	-1.21244	1.12372	-1.28122	-1.12186
leuD	1.93579	1.86611	2.23286	1.95999	-1.12177
CCNA_00889	12.1062	14.7188	4.61498	2.67112	-1.12059
CCNA_03658	1.37323	1.40754	-1.29056	-1.23542	-1.11952
CCNA_00740	1.56251	1.18054	-1.17083	-1.40919	-1.11878
CCNA_00472	-4.37118	-3.23137	-1.35266	-1.3176	-1.11733
CCNA_02296	-1.72161	-1.81779	-1.54052	-1.39524	-1.11676
pbpY	-1.17302	1.02816	-1.57053	-1.85269	-1.11643
CCNA_02053	-3.80689	-3.60356	-1.71279	-2.25573	-1.11639
dksA	2.88009	3.42685	1.64158	1.01717	-1.11612
mreC	-1.12017	-1.03305	-2.04169	-2.32703	-1.11531
CCNA_01241	-1.19459	-1.00151	-1.19868	-1.18475	-1.1149
CCNA_01653	1.83752	2.27377	1.74432	1.25244	-1.11452
CCNA_03909	1.76274	1.7357	1.59637	1.06019	-1.11417
CCNA_00075	4.25155	4.50466	1.44714	1.48402	-1.11381
CCNA_02427	-1.87382	-1.84783	-1.56455	-1.80193	-1.11361
CCNA_00368	1.25343	1.38571	-2.44214	-2.06981	-1.11282
CCNA_02282	-2.50472	-2.45467	-1.87614	-2.43153	-1.11278
cydB	1.91261	2.48314	1.42231	1.57867	-1.11151
CCNA_01139	3.76454	4.87024	2.18898	1.55396	-1.11107
chvI	14.3006	13.7333	9.99422	5.28961	-1.11065
ligA	1.20012	-1.03141	-1.76037	-1.95231	-1.10949
CCNA_03230	2.23408	3.27369	-1.09106	-1.31058	-1.10922
CCNA_03428	-1.73013	-1.721	-1.56844	-1.64624	-1.10887
CCNA_00211	-1.0575	-1.18907	-1.33451	-1.20512	-1.10886
CCNA_00422	-1.0511	-1.00539	-1.75081	-1.606	-1.1085
CCNA_00427	-1.43434	-1.4605	-1.24237	-1.49711	-1.10736
CCNA_01818	2.60658	2.43139	1.25385	1.23798	-1.10697
hdaA	-1.43081	-1.85055	-1.80108	-2.39961	-1.10677
CCNA_R0046	1.24282	1.08983	-1.37553	-1.60897	-1.10661
CCNA_01817	2.42116	2.29641	1.32397	1.254	-1.10651
CCNA_02921	1.59966	1.5759	1.01507	-1.19772	-1.10628
CCNA_01567	2.78545	2.77821	-1.31458	-1.26875	-1.10561
CCNA_02566	3.80025	2.6028	2.1056	1.46307	-1.10555
CCNA_00425	1.43563	1.05431	1.16882	-1.3615	-1.10493
CCNA_02335	-1.14697	-1.15757	-1.37062	-1.62843	-1.10472
CCNA_02659	1.45862	1.59301	1.19043	-1.02395	-1.10404
CCNA_02081	1.50155	1.53371	1.17279	-1.21716	-1.10373
CCNA_02074	1.01557	1.15923	-1.18634	-1.13057	-1.10334
CCNA_R0095	1.21884	1.06342	-1.15404	-1.40326	-1.10328
CCNA_01614	-1.07864	-1.03411	-2.3277	-2.52133	-1.1013
CCNA_03156	3.97815	3.62427	-1.04909	1.86744	-1.10129
CCNA_00766	1.07717	1.02351	-1.06578	-1.27688	-1.10054
CCNA_02007	1.01265	1.18306	-1.09746	-1.32798	-1.10013
CCNA_02549	-1.45549	-1.68854	-1.48941	-1.53664	-1.09744
ftsH	3.1049	2.53106	1.69757	1.30168	-1.0963
CCNA_01213	1.24904	1.31065	-1.80477	-1.75052	-1.09594
CCNA_01734	1.24084	1.28308	-1.22566	-1.2648	-1.09588
CCNA_01547	-2.63306	-2.10972	-1.14925	-1.17478	-1.09547
CCNA_00366	1.1971	1.22601	-2.00853	-1.8128	-1.09446
CCNA_R0170	-2.56205	-2.89198	-2.50644	-2.89198	-1.09437
CCNA_02830	-3.28744	-5.1827	-1.38178	-1.66629	-1.09382
CCNA_02128	1.60161	2.20404	1.49479	-1.06291	-1.09311
CCNA_02826	2.49166	2.7988	-1.21019	-1.2072	-1.09289
CCNA_01368	2.71806	3.98466	-1.09342	-1.29143	-1.09086
CCNA_03012	1.96091	2.26413	-1.2208	-1.28138	-1.09055
scpA	-1.05742	-1.14341	-1.41544	-1.79492	-1.09011
CCNA_01212	1.20275	1.24946	-1.72278	-1.60817	-1.09007
CCNA_00378	1.63755	1.91584	1.58139	1.19478	-1.08935
ybgF	2.98868	3.27355	2.80319	1.85756	-1.08916
tolA	1.61697	1.79743	1.24931	-1.00881	-1.08895
CCNA_02287	-4.4629	-3.92939	-3.89223	-2.89643	-1.08876
CCNA_00264	-1.11186	-1.1344	-1.58252	-1.83154	-1.08875
rsaD	1.14297	1.17955	1.04843	-1.17181	-1.08793
corC	1.67742	1.6251	-1.14949	-1.33675	-1.08765
CCNA_03916	-1.4917	-1.03439	-1.08852	-1.1031	-1.08679
CCNA_R0009	-1.58327	-1.31137	-1.00406	-1.56285	-1.08654
ybgT	2.44363	3.33621	2.78091	2.29938	-1.08581
CCNA_01975	-1.00997	1.08995	-1.40732	-1.36315	-1.0855
CCNA_03850	-1.31646	-1.52898	-1.97682	-2.06223	-1.08525
CCNA_00769	-1.67098	1.00952	3.21313	2.21023	-1.08483
CCNA_03936	-1.37537	-1.00169	3.79961	2.65191	-1.08442
CCNA_01159	1.5054	1.82629	-1.18926	-1.56881	-1.08426
CCNA_03972	-1.08776	-1.00317	1.1197	1.01147	-1.08361
CCNA_01962	-1.46919	-1.622	-1.68683	-1.90115	-1.08259
CCNA_02067	-1.19342	-1.06982	-1.87661	-1.91067	-1.08222
CCNA_00807	-1.83756	-1.84856	-1.22783	-1.65413	-1.08039
CCNA_00347	-1.68405	-1.63859	-1.29513	-1.29679	-1.08034
CCNA_02627	1.10038	1.24451	-1.41275	-1.40911	-1.0803
CCNA_01062	-1.02341	1.15535	-1.19129	-1.26873	-1.07979
CCNA_01591	1.10482	-1.09905	-1.66142	-1.75097	-1.07865
CCNA_01634	-1.373	-1.64683	-1.17754	-1.28865	-1.07817
sspB	1.03487	1.0514	-1.14346	-1.39768	-1.07765
cobQ	-3.72484	-4.33782	-1.41701	-1.52108	-1.07652
CCNA_00995	2.44664	2.89237	1.06709	-1.00167	-1.07614
hfsH	-4.63105	-4.9298	-1.31967	-1.56228	-1.07545
CCNA_00285	-1.48417	-1.43545	-1.75598	-1.5247	-1.07534
CCNA_00857	1.24941	1.15566	1.18125	1.01566	-1.07513
CCNA_02845	2.88296	2.5787	3.57981	1.92595	-1.07484
CCNA_03963	-4.31421	-3.09133	-1.28637	-1.74439	-1.07479
CCNA_00074	3.63601	3.96846	1.34805	1.37223	-1.07472
CCNA_00768	-1.43975	1.20313	3.82592	2.69621	-1.07462
CCNA_03370	-2.81793	-2.60207	1.82441	-1.07187	-1.07442
thiS	1.33818	1.19077	-1.51992	-1.59332	-1.07434
CCNA_01204	1.24003	1.09563	-1.82442	-1.72626	-1.07401
CCNA_01190	-1.04573	-1.39359	-1.6784	-1.82216	-1.074
CCNA_00035	-1.59587	-1.65666	-1.18144	-1.49748	-1.07313
CCNA_00353	-3.4685	-4.57014	1.3494	1.07795	-1.07293
CCNA_03874	4.11804	5.97146	3.53349	3.68149	-1.07267
CCNA_03866	-1.24042	-1.14856	-1.31245	-1.72048	-1.07247
CCNA_01730	1.28861	1.21383	-1.0196	-1.08768	-1.07204
CCNA_01643	1.01103	1.1566	-1.1754	-1.43024	-1.07129
CCNA_01982	-1.16966	1.04109	-1.90198	-1.54595	-1.06988
iolC	-5.33463	-5.71778	-1.21584	-1.53393	-1.06917
ileS	-4.67495	-4.31594	-1.23898	-1.23214	-1.06906
CCNA_03938	1.89641	2.18685	2.14442	1.57231	-1.06833
CCNA_02448	2.00765	1.89378	2.11172	1.43123	-1.0679
CCNA_01095	-1.05871	1.06968	-1.02098	1.03785	-1.06782
CCNA_01646	-1.72903	-1.43404	-2.12834	-1.75447	-1.06758
CCNA_00095	1.36928	1.78973	1.70168	1.10152	-1.06692
CCNA_01964	1.31114	1.37656	-1.30402	-1.35742	-1.06681
CCNA_01140	1.0091	1.19535	1.00389	-1.36202	-1.06627
CCNA_00421	1.25832	1.32595	-1.32881	-1.34639	-1.06588
CCNA_02173	5.56456	5.05552	5.58035	2.63837	-1.0644
CCNA_00428	1.47709	1.4692	-1.22125	-1.2176	-1.06367
CCNA_01994	-1.15592	-1.09848	-1.21327	-1.44454	-1.06341
CCNA_00067	1.95963	1.78945	1.04745	1.01001	-1.06286
CCNA_02714	-3.10492	-2.7492	-1.81282	-2.03595	-1.06242
CCNA_01950	1.11999	1.12952	-1.43787	-1.47194	-1.06113
CCNA_01777	-1.18609	-1.32554	-1.46196	-1.65658	-1.06084
CCNA_01853	-1.06866	-1.10111	3.3052	1.5224	-1.06072
CCNA_01295	-1.01718	1.03106	-1.49403	-1.53448	-1.05904
cckA	1.32532	1.27234	-1.12174	-1.29885	-1.05864
CCNA_03214	1.0635	-1.17413	1.24118	-1.11452	-1.05845
edd	1.10875	1.3329	-1.28951	-1.41776	-1.05814
glk	-1.09189	1.06917	-1.50384	-1.63993	-1.05746
CCNA_00961	-1.15197	-1.05456	-1.79583	-1.95099	-1.05701
ilvD	-1.6626	-1.60647	-1.81403	-1.83856	-1.05653
CCNA_01978	-1.38212	-1.38424	-1.59163	-1.57935	-1.05652
CCNA_02994	-6.50595	-5.49379	-1.54023	-1.43181	-1.05647
CCNA_01491	1.4252	1.2973	-1.3426	-1.50828	-1.05592
CCNA_01610	-1.98921	-1.70558	6.88395	2.43883	-1.05552
CCNA_00129	-2.02829	-1.86413	-1.39426	-1.31529	-1.05501
CCNA_01275	1.07804	1.01751	-2.0748	-1.73032	-1.05464
CCNA_00034	-1.74679	-1.78681	-1.23709	-1.56947	-1.0519
CCNA_02072	-1.17335	-1.14331	-1.41438	-1.22093	-1.05174
argJ	1.13703	1.32948	-1.67119	-1.47386	-1.05025
CCNA_03146	1.56087	2.0591	-2.19759	-1.98372	-1.05006
CCNA_00124	4.91201	5.31424	5.90821	3.29493	-1.04894
CCNA_03986	-1.28597	-1.05178	-1.3571	-1.39402	-1.04873
dapA	1.32719	1.12997	-1.32785	-1.64816	-1.04864
CCNA_03348	1.04835	1.15192	2.22778	1.54406	-1.0479
CCNA_02732	-1.61999	-1.93936	-2.00771	-2.21566	-1.04781
CCNA_02414	1.25647	1.17363	-1.25781	-1.36965	-1.04779
CCNA_R0103	-1.3284	-1.45539	-1.36034	-1.52692	-1.04741
CCNA_01615	-1.13475	-1.02476	-2.28223	-2.43921	-1.04727
CCNA_01714	-1.07173	-1.02592	-2.1757	-1.89448	-1.04709
CCNA_01617	-1.47836	-1.53508	-1.59585	-1.65666	-1.04644
CCNA_03029	1.26843	1.46028	-1.34877	-1.21585	-1.04635
CCNA_R0035	1.19956	1.07235	1.06709	-1.53279	-1.04581
CCNA_01195	1.26894	1.015	-1.42341	-1.56936	-1.04573
CCNA_02237	1.77299	1.652	-1.11318	1.01997	-1.04548
CCNA_01279	-1.24518	-1.3866	-1.43926	-1.72436	-1.04525
CCNA_00736	-2.41576	-2.1324	-1.177	-1.28712	-1.04513
CCNA_01947	1.16035	1.40967	-1.21285	-1.29776	-1.04445
CCNA_03839	-2.08242	-2.20104	1.43504	1.07506	-1.04412
CCNA_02450	1.3059	1.32886	2.38861	1.92741	-1.04266
CCNA_01412	1.05984	1.24758	-3.16538	-3.03001	-1.04258
CCNA_00964	-3.30088	-4.19638	1.24494	1.12916	-1.04243
CCNA_03729	1.18326	1.18748	-1.19131	-1.04433	-1.04178
CCNA_00938	1.82054	2.10575	-1.67448	-1.35245	-1.04169
CCNA_02543	-1.43155	-1.31448	1.02808	-1.12042	-1.04016
CCNA_01064	1.01203	1.31695	1.08995	1.03334	-1.03899
CCNA_R0034	-2.8195	-2.24904	1.49653	1.35499	-1.03852
CCNA_02091	1.15996	-1.00495	-1.19318	-1.39278	-1.03828
CCNA_02727	23.1462	22.5463	1.80144	1.84065	-1.03813
CCNA_02640	-2.02172	-1.45047	-3.59368	-2.56313	-1.03692
CCNA_00918	-1.17453	-1.1697	-1.05792	-1.15464	-1.03653
CCNA_03680	1.24036	1.43068	2.08315	1.35478	-1.03653
CCNA_02630	-1.13311	-1.10981	-1.31125	-1.41714	-1.03616
lepA	-1.05853	-1.05623	-1.42392	-1.34634	-1.03561
CCNA_02171	-1.65845	-1.5343	-1.56977	-1.73553	-1.03463
CCNA_01658	-1.69509	-1.64628	-1.7291	-1.57505	-1.03363
CCNA_03888	-1.72903	-1.73494	2.74109	2.03249	-1.0336
CCNA_02066	-1.299	-1.26532	-2.08927	-2.09883	-1.03346
trpS	-2.46211	-2.45768	-1.12317	-1.17341	-1.03293
CCNA_03485	1.27911	1.39604	1.24991	1.04199	-1.03273
CCNA_03107	1.53004	1.40993	-1.11415	-1.34148	-1.03233
CCNA_00044	-3.80188	-3.4087	-1.15556	-1.50011	-1.0322
CCNA_02307	-1.04843	-1.04463	-1.71096	-1.43912	-1.03194
qoxD	-1.99641	-1.70519	1.56104	1.32588	-1.03193
CCNA_01302	-3.49076	-3.08971	1.15178	-1.03023	-1.03181
CCNA_03148	2.16914	2.34301	-1.22595	-1.14199	-1.03149
CCNA_01546	-12.51	-13.3119	1.22474	-1.09919	-1.03121
scpB	1.58617	1.46616	-1.18058	-1.36071	-1.03074
CCNA_01636	3.5074	4.3583	3.27378	2.52921	-1.03046
CCNA_00221	1.34322	1.40375	-1.00846	-1.01409	-1.0302
CCNA_02915	8.07038	9.46662	3.2138	1.9599	-1.02949
CCNA_02754	1.03858	1.23993	-1.62095	-1.78327	-1.02885
CCNA_02601	1.13005	1.30307	-1.30669	-1.25284	-1.02825
CCNA_01414	1.02357	1.11982	-2.89827	-2.59461	-1.02824
CCNA_02345	-1.52108	-1.49957	-1.33567	-1.34579	-1.02816
CCNA_00130	-1.33608	-1.31104	-1.26982	-1.31308	-1.02779
CCNA_02520	1.21615	1.31886	-1.67808	-1.40778	-1.02716
CCNA_00619	2.89815	9.12325	4.82654	4.85712	-1.02711
pdxA	1.5031	1.50863	1.51712	1.12107	-1.02576
CCNA_02080	1.51487	1.41558	-1.21946	-1.60147	-1.02436
CCNA_03710	6.60352	7.47548	2.69549	1.65032	-1.024
trmD	-2.1716	-2.14401	-1.36178	-1.66976	-1.02389
CCNA_01593	1.06685	-1.00639	-1.25399	-1.30229	-1.02384
CCNA_00220	3.91039	4.22133	1.47494	1.44498	-1.02342
CCNA_02451	1.23005	1.16824	1.93634	1.67169	-1.02336
CCNA_03002	1.15463	1.14791	1.09557	-1.02081	-1.02331
CCNA_03682	1.5932	1.70943	1.17099	1.04866	-1.0231
CCNA_03836	1.11698	1.05472	-1.09271	-1.24503	-1.02305
lysS	-1.07215	-1.15571	-1.15451	-1.13428	-1.02265
CCNA_00047	-1.65776	-1.42086	-1.36875	-1.42993	-1.02187
CCNA_03808	9.01079	5.03215	3.49528	2.37024	-1.02171
CCNA_02329	1.05963	-1.25315	-1.67285	-1.76173	-1.02167
CCNA_00288	1.82498	1.73636	1.843	1.60647	-1.02159
bamF	1.52906	1.96216	1.93788	1.3868	-1.02152
CCNA_03028	1.19846	1.46888	-1.66956	-1.60396	-1.01946
CCNA_02587	1.17391	-1.10153	-1.05514	-1.30502	-1.01799
CCNA_03614	-1.06358	-1.1109	1.72393	-1.13579	-1.01743
fabI	2.85808	3.08565	1.04583	1.17758	-1.01668
CCNA_01506	-1.00705	-1.09328	-1.9891	-1.98484	-1.01609
CCNA_01016	6.20167	3.57349	1.95685	1.37635	-1.01531
CCNA_00495	-1.3598	-1.31895	-1.07211	-1.18714	-1.01503
CCNA_02302	1.27288	1.38841	-1.45136	-1.47139	-1.01471
CCNA_03502	8.04025	4.7984	2.06015	1.41529	-1.0147
CCNA_01648	1.47091	1.42445	-1.46896	-1.2672	-1.01454
CCNA_03955	-12.1032	-22.3807	1.46725	-1.96803	-1.01379
CCNA_02006	1.22515	1.41267	1.25181	1.02842	-1.01361
CCNA_02687	-1.06519	1.10838	-1.81451	-1.67918	-1.01328
CCNA_03052	-1.00072	1.0026	-2.49799	-2.20601	-1.01266
ppx1	-1.42618	-1.84414	-3.11962	-3.4399	-1.01259
CCNA_03510	1.05844	1.30216	-1.0474	1.03972	-1.0124
CCNA_02352	1.64623	1.72051	1.04146	1.09762	-1.01215
CCNA_01444	1.62214	1.67299	1.21873	1.13227	-1.01209
CCNA_03864	2.14295	2.68014	1.42648	1.17937	-1.01144
CCNA_00369	-1.28704	-1.36387	-1.30979	-1.52245	-1.01114
CCNA_02605	-1.2066	-1.14751	-1.88178	-1.73492	-1.01104
CCNA_03826	1.4517	1.59099	6.6941	3.9284	-1.01069
perB	-1.02096	1.09263	-1.15675	-1.2914	-1.01036
CCNA_03065	1.52469	1.45007	2.36521	1.54008	-1.00994
hfsG	-7.24839	-8.23876	-1.67121	-1.69216	-1.00975
CCNA_02620	1.87775	1.88829	-1.0301	-1.13395	-1.00968
CCNA_01977	-1.36453	-1.34601	-1.69316	-2.00983	-1.00957
CCNA_00019	-1.89691	-1.72742	1.5603	1.21784	-1.00871
abfA	-1.81607	-1.42523	-1.69888	-1.60832	-1.00824
CCNA_01162	1.16644	1.0678	-1.36092	-1.61296	-1.00734
CCNA_01276	1.03848	1.08018	-1.84996	-1.69058	-1.00683
CCNA_01479	-1.19563	-1.42297	-2.23798	-2.05302	-1.00663
CCNA_03216	-1.23388	-1.18918	-1.26583	-1.15675	-1.00566
CCNA_02297	1.00815	-1.11192	-2.0254	-2.21168	-1.00524
CCNA_02349	1.28897	1.18187	-1.63259	-1.56491	-1.00431
CCNA_R0090	-2.02283	-2.48628	-1.01508	-1.5457	-1.00389
CCNA_00050	1.95883	1.75444	-1.04793	-1.09004	-1.00332
CCNA_03900	-1.52653	-1.32257	-1.02172	-1.06592	-1.00316
CCNA_01659	-1.73131	-1.62287	-1.58422	-1.64848	-1.00299
clpA	5.10053	4.68634	2.52004	1.55315	-1.00298
CCNA_01654	1.48303	1.76917	1.50981	1.05447	-1.00268
CCNA_01245	-1.74478	-1.60715	-1.46188	-1.50046	-1.0021
CCNA_01423	-1.24854	-1.43647	-1.29792	-1.43302	-1.00162
CCNA_00059	4.98134	2.23932	2.86795	1.81149	-1.00138
CCNA_R0138	-1.07571	-1.13359	1.02793	-1.34972	-1.00089
CCNA_01681	-1.25595	-1.34542	-1.48391	-1.37686	-1.00076
CCNA_00920	-2.75549	-2.55417	1.04347	-1.06079	-1.00069
CCNA_00417	3.24492	2.60011	9.37219	4.43145	-1.00038
CCNA_00748	2.5818	2.25132	-1.06528	1.41103	-1.00008
CCNA_00225	1	1	1	1	1
CCNA_03914	1	1	1	1	1
CCNA_03990	1	1	1	1	1
CCNA_R0096	1	#DIV/0!	1	1	1
CCNA_R0155	#DIV/0!	#DIV/0!	#DIV/0!	#DIV/0!	1
CCNA_03683	1.59699	1.87035	1.15956	1.05305	1.00018
CCNA_01594	-1.18372	-1.2183	-1.28493	-1.2206	1.00028
CCNA_02359	-1.96038	-2.59686	-1.01034	-1.32554	1.00144
CCNA_00565	1.71385	1.99908	-1.06305	-1.01035	1.00169
CCNA_00497	1.34811	1.3597	-1.11473	-1.19141	1.00214
CCNA_01966	-1.0149	-1.33008	-1.40955	-1.68451	1.00265
CCNA_01553	-1.17935	-1.14975	-1.56656	-1.63982	1.00353
CCNA_03343	-1.43311	-1.32952	-1.22245	-1.25328	1.00401
CCNA_00615	-1.99465	-1.51936	1.04623	1.17422	1.0045
CCNA_01069	1.37268	1.61818	-1.40155	-1.47106	1.00455
CCNA_00471	-4.73554	-3.79087	-1.54239	-1.56871	1.00571
CCNA_00416	12.8786	11.4261	18.1825	8.38297	1.0065
CCNA_01211	1.01546	-1.02878	-1.71056	-1.83854	1.00773
CCNA_01810	-1.36954	-1.61338	1.11703	-1.12222	1.00828
CCNA_00762	2.21784	1.88824	1.14246	-1.10269	1.00835
CCNA_03991	1.54741	1.86761	1.14981	1.20794	1.00837
CCNA_03163	1.36304	1.55951	-1.57415	-1.66724	1.00838
CCNA_03751	1.45334	1.33593	-1.43299	-1.49918	1.00883
CCNA_01737	-1.22335	-1.55147	-1.89272	-1.92108	1.00898
CCNA_01806	1.15988	1.43859	-1.08626	-1.07668	1.00925
cspA	-9.27706	-8.83229	2.13921	1.1158	1.01039
CCNA_01642	1.53286	2.10854	-1.20021	-1.24509	1.01052
CCNA_03835	1.17505	1.14658	-1.42512	-1.48597	1.01176
CCNA_01178	1.18049	-1.17838	3.48149	1.67181	1.01194
CCNA_01096	-1.03313	1.01909	1.03816	-1.02199	1.01207
CCNA_00869	1.60961	1.23722	-1.44546	-1.68705	1.01246
CCNA_02333	-1.16562	-1.22562	-1.39225	-1.49905	1.01258
CCNA_01807	1.43862	1.69416	1.0601	-1.11317	1.01517
greA	1.37859	1.26222	1.01748	-1.24569	1.01536
CCNA_01397	-1.0176	1.00539	-1.53217	-1.50565	1.01542
CCNA_02545	1.93205	1.82558	1.03275	1.06413	1.01581
CCNA_03907	-2.20514	-2.2619	-1.66303	-1.72586	1.01616
CCNA_00767	-1.62219	-1.60925	-1.11717	-1.69295	1.0162
CCNA_01240	1.33489	1.56902	-1.25806	-1.18404	1.01624
CCNA_03689	2.33596	2.99394	-1.34676	-1.69739	1.01677
CCNA_03601	5.84387	6.02212	4.204	2.32446	1.0184
CCNA_01165	1.16448	1.09091	-1.30145	-1.22021	1.01848
CCNA_01809	1.1254	1.06115	1.17041	1.02286	1.01866
CCNA_01034	-6.33648	-5.11451	-4.61615	-4.8532	1.01935
CCNA_00716	1.29917	1.50376	3.37299	2.56981	1.01949
CCNA_01445	-1.23239	-1.22995	1.28262	-1.25225	1.01951
ctrA	-1.89698	-1.1498	-1.39544	-1.42678	1.01997
CCNA_01198	-1.45615	-1.42854	-1.35959	-1.43989	1.02063
CCNA_02129	1.73635	2.29305	1.75022	1.25927	1.02125
CCNA_02425	-1.483	-1.38207	-1.112	-1.47602	1.02177
CCNA_02846	6.97161	8.94088	3.55979	2.13053	1.02179
CCNA_00876	-1.34675	-1.2474	-1.36996	-1.44274	1.02205
CCNA_02126	1.14155	-1.07374	-1.06986	-1.11393	1.02245
CCNA_02395	1.13017	1.09417	-2.0598	-2.37683	1.02256
CCNA_00625	1.23506	1.34846	-1.79483	-1.77437	1.02308
CCNA_01686	-1.05728	-1.07002	-1.41241	-1.53554	1.02333
CCNA_01559	1.31417	1.41295	1.04194	1.00094	1.02356
sppA	3.04444	3.08191	2.50004	1.6785	1.02388
ihfA	-1.37853	-1.14423	-1.25101	-1.45631	1.02667
CCNA_00256	-1.02308	1.06626	-1.78759	-1.89476	1.0268
CCNA_02914	7.38389	8.34608	3.17196	1.94223	1.02715
CCNA_02792	2.36957	4.11348	1.74304	1.68963	1.02774
CCNA_03687	-6.16	-4.61974	-1.40775	-1.47819	1.02781
CCNA_00194	1.48202	1.47789	1.75616	1.56766	1.02798
CCNA_01639	1.08889	1.36496	1.0925	-1.25419	1.02878
CCNA_02108	1.22735	1.06093	1.30509	-1.10518	1.0289
CCNA_01050	-1.13831	-1.13088	-1.75711	-1.67509	1.02954
CCNA_02600	1.06975	1.23294	-1.27998	-1.10287	1.02959
CCNA_R0130	-1.02877	-1.18897	1.12986	-1.56828	1.02975
CCNA_02351	1.13184	1.10294	-1.6335	-1.42194	1.03056
CCNA_01811	-1.03075	1.15753	-1.11843	-1.02125	1.0307
CCNA_01442	-3.21671	-2.99909	1.24567	1.03719	1.03124
rho	-2.95993	-2.81896	1.1212	-1.0448	1.03146
CCNA_03752	2.14586	1.89347	-1.1583	-1.38231	1.03157
surF1	1.10724	1.36466	-1.13611	-1.1018	1.0329
CCNA_01382	-1.39574	1.02866	-1.30036	-1.53558	1.03341
CCNA_00312	1.34289	1.58199	-1.23868	-1.27792	1.03365
CCNA_00138	11.9467	9.23682	1.57964	3.37294	1.03443
CCNA_01203	-1.1809	-1.05128	-1.76988	-1.57547	1.03484
CCNA_00397	1.5475	1.63282	-1.55689	-1.57738	1.03509
CCNA_03825	1.02253	1.04738	3.09071	2.16799	1.03628
CCNA_03851	-2.27795	-2.96723	-1.85359	-2.15363	1.03659
CCNA_03737	-1.24567	-1.30819	-1.67607	-1.9332	1.0366
CCNA_02404	2.39297	1.8357	1.35506	-1.01078	1.03666
cysI	1.05332	-1.36655	3.12003	1.73206	1.03705
CCNA_03127	1.41136	1.1949	-1.42451	-1.44389	1.03722
acnA	1.35118	1.56967	1.05703	1.0153	1.03776
CCNA_02519	1.15735	1.26044	-1.6433	-1.39614	1.03792
CCNA_03321	-1.65003	-1.32155	2.10008	1.37108	1.03821
CCNA_00473	-1.49781	-1.46523	-1.17362	-1.41884	1.03952
CCNA_02415	1.765	1.48691	-1.26137	-1.30583	1.03958
CCNA_01246	-2.12788	-2.0567	-1.76456	-1.69757	1.03972
CCNA_00895	2.70347	2.63747	1.58768	1.38928	1.0398
CCNA_00070	1.04414	-1.03402	-1.69473	-1.80169	1.04031
CCNA_00525	1.50038	1.87879	-1.13774	-1.10211	1.04073
CCNA_01261	1.55017	1.64096	-1.8972	-1.89911	1.04148
CCNA_02147	-1.68936	-1.78903	1.74734	1.1635	1.04238
leuB	1.90358	1.80261	1.52816	1.69463	1.04271
CCNA_00326	1.0806	1.09552	-1.21604	-1.27778	1.04313
CCNA_03718	1.35265	1.42824	-1.24839	-1.20376	1.04368
CCNA_03576	-1.44346	-1.62819	-1.14102	-1.80472	1.04456
CCNA_01917	1.57084	1.72623	-1.50307	-1.68103	1.04497
CCNA_03838	1.79189	1.99053	1.97434	1.21883	1.04552
CCNA_03031	1.3211	1.57614	-1.44914	-1.30427	1.04563
CCNA_01364	-1.4796	-1.36882	-1.26697	-1.33917	1.04642
thiC	-3.48064	-3.05087	1.46106	1.01684	1.04657
CCNA_02569	1.49781	1.70315	-1.27914	-1.2989	1.04787
CCNA_00245	-1.04507	-1.03878	-1.44615	-1.66881	1.04909
CCNA_01592	2.77288	4.30891	2.33566	1.35594	1.04969
hfsB	-1.18455	-1.28016	-1.58876	-1.90015	1.05006
CCNA_00228	-1.18421	-1.13719	-2.04252	-2.13685	1.05023
CCNA_03504	1.08107	1.07607	-1.57506	-1.51168	1.0503
CCNA_02346	-1.21624	-1.19539	-1.38795	-1.40087	1.05034
CCNA_02198	-1.03042	-1.03566	-1.39534	-1.6198	1.05114
acpS	-1.00339	-1.04851	-1.28676	-1.27449	1.05144
CCNA_02098	-1.69805	-1.55389	-1.48842	-1.53107	1.05261
CCNA_03393	1.12017	1.26561	-1.35448	-1.20869	1.0527
CCNA_01210	-1.13137	-1.39553	-1.28955	-1.62769	1.05318
CCNA_01563	1.06638	1.46556	-1.33711	1.0557	1.05332
CCNA_01266	1.61458	1.7221	1.16991	-1.00495	1.0548
CCNA_03022	3.50745	2.62422	-1.10351	1.8939	1.05481
CCNA_00381	-2.71949	-2.69635	-2.08975	-2.27664	1.05543
CCNA_03941	1	#DIV/0!	#DIV/0!	1	1.05685
CCNA_R0057	-5.29516	-2.67042	-1.63997	-2.58304	1.05685
crfA	-9.07742	-3.73011	-1.73008	-2.21404	1.05685
CCNA_00409	1	1	1	1	1.05685
CCNA_03931	-1.5129	#DIV/0!	#DIV/0!	-1.47602	1.05685
CCNA_R0139	#DIV/0!	#DIV/0!	#DIV/0!	#DIV/0!	1.05685
CCNA_R0194	#DIV/0!	#DIV/0!	#DIV/0!	#DIV/0!	1.05685
CCNA_02188	1.38595	1.31262	-1.33205	-1.59727	1.05711
CCNA_03998	1.12115	1.22518	1.02032	-1.07856	1.05805
CCNA_00255	-1.20964	-1.14531	-1.70333	-1.71328	1.05831
relB-1	-1.04083	1.36535	-1.2822	-1.36077	1.05832
CCNA_00504	-1.17371	-1.01158	-1.0341	-1.33429	1.05877
CCNA_01704	1.47111	2.02754	-1.04928	1.03958	1.05905
recR	1.35078	1.25006	-1.11636	-1.17374	1.05955
CCNA_00519	1.23204	1.59372	2.0557	1.58753	1.06055
CCNA_00982	1.2131	1.24939	1.02453	-1.29318	1.06066
CCNA_03014	-1.2921	-1.12049	-1.45904	-1.48354	1.06139
CCNA_02430	-1.05965	-1.11381	1.23799	-1.09209	1.06156
CCNA_01976	1.05023	1.10105	-1.43585	-1.53714	1.06159
CCNA_01626	-1.02643	-1.07067	-1.40034	-1.44884	1.06268
CCNA_03853	-1.78855	-2.28309	-1.79454	-1.9659	1.06275
pbpX	-1.20135	-1.11374	1.20778	-1.01793	1.06334
CCNA_01774	-1.7459	-1.6726	-1.5134	-1.44265	1.06367
CCNA_03740	2.18913	2.35503	1.19652	1.0193	1.06497
CCNA_02213	6.23133	3.29901	2.08333	1.25686	1.06583
CCNA_01517	-1.31991	-1.66757	-2.41137	-2.89147	1.06639
CCNA_02818	-2.72323	-2.90518	3.22104	2.03249	1.06664
CCNA_01729	1.07895	1.05081	-1.37347	-1.50589	1.06669
CCNA_02913	1.51719	1.76627	-1.46876	-1.15511	1.06711
CCNA_00752	1.29473	1.45955	-1.04957	-1.20924	1.06763
CCNA_00671	1.37252	1.47544	-1.44297	-1.48052	1.06777
CCNA_03807	8.14965	4.65728	3.96201	2.62416	1.06788
CCNA_02933	-2.43676	-1.24388	-1.00085	1.03728	1.06792
CCNA_00562	-1.03408	-1.00695	-2.05624	-1.81971	1.06906
CCNA_03300	5.41072	3.69435	1.49304	-1.02691	1.06922
CCNA_03512	-1.15642	1.12198	-1.4086	-1.21994	1.06975
CCNA_02153	1.64737	1.7093	-1.11587	-1.16834	1.0702
CCNA_02538	-3.3034	-3.1706	-1.25301	-1.29152	1.07025
CCNA_03062	-1.99264	-2.26389	6.406	5.08122	1.07118
CCNA_02805	-1.05257	1.0685	1.33893	1.07684	1.07171
CCNA_01396	1.55177	1.62224	1.18066	-1.00254	1.0719
CCNA_02631	-1.39523	-1.50779	1.28565	-1.07465	1.07206
CCNA_00006	1.51958	1.36345	-1.0547	-1.07129	1.0721
smpB	1.05024	-1.05171	-1.46868	-2.10295	1.07257
CCNA_R0076	-1.7705	-2.04374	-1.59901	-1.84692	1.07307
CCNA_02608	1.13278	1.06567	-1.69236	-1.55985	1.07312
CCNA_03750	1.31214	1.19321	-1.37969	-1.49453	1.07367
CCNA_01717	5.06031	5.28804	1.36005	1.15068	1.07398
CCNA_01367	2.33333	1.75229	-1.04439	-1.181	1.07522
CCNA_00013	1.27062	-1.12526	1.22122	-1.25264	1.07529
CCNA_01561	-1.90388	-1.74072	-1.7493	-1.23369	1.07539
CCNA_02167	-1.27884	-1.3759	-1.41333	-1.5061	1.0757
CCNA_01104	1.10205	-1.01534	-1.61775	-1.7699	1.0763
CCNA_01716	3.80788	3.84794	1.08835	-1.0646	1.07826
gyrB	1.4278	1.33822	-1.24627	-1.31824	1.07847
CCNA_01066	-1.34042	-1.07674	-1.17491	-1.34272	1.07931
CCNA_01065	-1.24845	-1.02984	-1.02028	-1.10751	1.07935
CCNA_02723	-2.54098	-2.88377	1.00086	-1.4461	1.08059
CCNA_01025	1.41505	1.5663	1.00376	-1.35129	1.08218
CCNA_01199	1.08252	1.06668	-1.39682	-1.46723	1.08297
CCNA_02244	-1.56229	-1.55477	1.22199	-1.02502	1.08325
cspC	1.1847	1.29309	-1.61108	-1.65312	1.08455
CCNA_00168	2.10398	2.4332	2.57003	2.03208	1.08497
CCNA_00540	-1.11623	-1.06296	-1.42804	-1.28984	1.08501
CCNA_01690	-2.0871	-1.83889	-1.26791	-1.55163	1.08502
hfsC	-1.28794	-1.42366	-1.49029	-1.69854	1.08531
CCNA_02094	1.13594	1.15271	-1.49432	-1.45642	1.08549
chrR	1.19121	1.21164	-1.0762	-1.15107	1.08559
CCNA_01963	1.02189	1.03126	-1.44587	-1.39877	1.08635
CCNA_02537	-1.27355	-1.26692	-1.15346	-1.22489	1.0865
CCNA_01248	-1.21184	1.08088	-1.38827	-1.36156	1.08712
CCNA_01009	1.14363	-1.09673	-2.21225	-1.41182	1.08748
CCNA_01621	-1.12309	-1.07169	1.21497	-1.0004	1.08752
rplS	-1.89919	-1.7067	-1.30502	-1.42901	1.08799
CCNA_01413	-1.31085	-1.23066	-3.24954	-3.03035	1.08828
CCNA_01115	-4.98249	-5.27484	-1.28238	-1.2659	1.0889
CCNA_00502	-1.33725	-1.28668	-1.42972	-1.48853	1.08943
CCNA_01105	1.2586	1.27387	-1.51136	-1.3824	1.08953
chvG	9.29934	8.33022	7.99289	4.53181	1.08969
CCNA_01812	-1.33296	-1.2354	-1.4562	-1.40679	1.0897
pleA	-4.63957	-2.52623	-1.08568	1.07516	1.09006
CCNA_01656	-1.46242	-1.51613	-1.71904	-1.83355	1.09008
CCNA_01277	-1.0069	1.1126	-1.83494	-1.95307	1.09048
CCNA_02290	-1.62037	-1.82883	-1.9155	-1.82305	1.09088
CCNA_R0166	-2.59355	-2.28893	-2.2491	-1.89774	1.09094
CCNA_03983	-1.10675	-1.42494	2.05587	1.30527	1.09139
CCNA_01757	1.13184	1.20498	1.66049	1.22508	1.09169
stpD	1.53276	1.71547	-1.54899	-1.75561	1.09184
CCNA_R0063	-1.49375	-1.2836	7.49701	3.30062	1.09268
CCNA_01791	-2.27139	-2.44286	-1.11435	-1.49889	1.0927
CCNA_02925	-3.5951	-3.10006	-1.44175	-1.17948	1.09274
CCNA_01435	2.10154	1.7274	1.06199	-1.15108	1.09306
CCNA_01038	2.27257	2.75172	-1.24497	-1.42925	1.09409
CCNA_03673	5.81224	3.97825	2.94111	2.13167	1.09421
CCNA_01042	2.25279	2.77538	-2.36523	-3.03599	1.09597
CCNA_03475	1.1288	1.21014	-1.75077	-1.65724	1.09605
CCNA_00867	1.17974	1.21551	-1.23314	-1.37035	1.09615
CCNA_01752	-1.18215	-1.25542	-1.45082	-1.42359	1.09665
CCNA_03553	-1.23293	-1.19741	-1.29484	-1.43169	1.09669
CCNA_00230	-1.69808	-1.7911	-1.0738	-1.28715	1.09684
CCNA_00957	-1.44052	-1.1925	-2.13557	-2.01466	1.09741
dnaK	3.49579	2.65907	2.29018	1.37459	1.09846
CCNA_01188	-1.02067	1.06615	-1.10275	-1.30906	1.09857
CCNA_03342	-1.46471	-1.2086	-1.12359	-1.2613	1.09858
CCNA_00968	-1.48059	-1.4507	-1.38953	-1.37792	1.09871
CCNA_01490	-1.59663	-1.48452	-1.07605	-1.07682	1.10135
CCNA_03913	-2.14991	-3.14728	-4.21707	-3.98526	1.1028
CCNA_01226	-1.24867	-1.23119	-1.71291	-1.82153	1.10363
CCNA_02360	-3.53787	-4.96381	-1.20714	-1.29188	1.10396
spoT	1.43088	1.26602	1.01574	-1.1288	1.10455
fzeB	-1.10391	1.03885	-1.50859	-1.38822	1.10472
phoH	-1.14447	-1.2255	-1.1563	-1.36942	1.10484
CCNA_03809	7.07734	3.83575	3.00661	2.1231	1.10538
CCNA_00345	1.61986	1.52178	-1.48703	-1.38032	1.10539
CCNA_01945	1.12485	1.01663	-1.44715	-1.48242	1.10661
CCNA_02172	5.99159	5.22002	6.62922	3.27853	1.10672
CCNA_03684	1.62557	1.94247	1.01029	-1.00322	1.10724
CCNA_00703	1.58163	1.5064	8.15564	5.90389	1.10757
CCNA_02737	1.20214	1.13732	1.128	-1.03539	1.10765
murD	-1.78418	-1.37683	-2.80471	-2.27821	1.10839
CCNA_R0028	-3.03685	-2.68999	1.58706	1.41412	1.10898
CCNA_01726	-1.58708	-1.47375	1.09729	-1.06957	1.1093
CCNA_01575	6.6891	4.39244	1.99953	1.54551	1.10959
CCNA_02077	-1.37191	-1.25272	-2.30704	-2.07922	1.11013
CCNA_01566	1.59889	1.73215	-1.16794	-1.06089	1.11099
CCNA_00963	1.77556	1.14031	1.92802	1.07436	1.11133
CCNA_01581	1.41888	1.53652	1.12912	-1.01577	1.11151
CCNA_01562	1.00713	1.41815	-1.24296	1.11616	1.11209
CCNA_01214	1.10698	1.11551	-1.66547	-1.65694	1.1127
CCNA_01505	2.20153	2.5031	3.07833	1.83407	1.11277
czcD	1.33679	1.4152	-1.29516	-1.42686	1.11305
CCNA_00990	1.25213	-1.10976	1.0435	-1.2412	1.11322
CCNA_01110	2.15821	1.9298	1.11656	1.09268	1.11513
CCNA_03349	-1.38763	-1.12529	1.66733	1.25149	1.11585
CCNA_01583	5.14775	7.03218	3.60125	2.61725	1.11635
CCNA_R0053	-1.85108	-2.38483	1.28256	1.19865	1.11639
CCNA_02390	1.11772	1.09641	-1.22969	-1.23002	1.11678
tipN	1.10814	1.14267	-1.33316	-1.49857	1.11699
CCNA_02838	6.69868	19.2273	1.67686	1.75921	1.11874
CCNA_02658	2.01827	2.45164	-1.02743	-1.02949	1.11924
CCNA_00810	3.01946	2.58106	1.10741	1.15325	1.12043
CCNA_00501	1.21744	1.27894	-1.04303	1.00699	1.12044
CCNA_03948	1.08065	1.13477	-1.51382	-1.85979	1.12063
CCNA_03674	6.99239	5.13639	3.54266	2.46712	1.1209
CCNA_02527	-1.49771	-1.25509	-1.16089	-1.17605	1.12117
CCNA_00301	1.13277	1.76653	1.60837	1.04079	1.12248
CCNA_03205	2.16528	2.49781	-2.24205	-2.18933	1.1227
CCNA_03060	2.87338	4.58835	1.65641	1.40844	1.12303
CCNA_02124	-1.14171	1.09877	-1.19495	-1.4107	1.12329
CCNA_03548	3.69361	3.8394	1.86178	1.18955	1.12375
CCNA_00359	3.07604	3.67226	1.90762	1.84881	1.12398
CCNA_03110	-1.1442	-1.0579	1.08145	-1.10156	1.1246
CCNA_01255	3.11572	3.85744	1.31596	-1.11094	1.12467
CCNA_03267	1.77982	1.87277	-1.0121	-1.11878	1.1248
CCNA_02426	-1.60141	-1.63863	-1.36246	-1.65376	1.12537
CCNA_00609	1.74614	1.9662	1.07482	1.0428	1.12551
CCNA_00072	2.00426	2.27969	-1.23007	-1.39782	1.12638
CCNA_01239	1.11755	1.24219	-1.46983	-1.41548	1.12687
CCNA_02336	2.24087	2.46034	1.08248	-1.14486	1.12692
CCNA_01297	2.34195	2.67247	1.25226	1.21816	1.127
CCNA_02819	1.38509	1.34948	9.61582	4.64351	1.12707
CCNA_R0033	-2.49349	-2.34892	1.175	1.08095	1.12891
CCNA_03997	214.513	202.839	99.138	34.7243	1.12895
CCNA_01649	1.42341	1.29951	-1.53248	-1.65993	1.12908
dnaA	-3.32449	-3.24423	-1.50891	-1.58476	1.12941
CCNA_00424	3.95088	3.55268	2.37414	1.37843	1.12979
CCNA_00189	1.00273	-1.00881	-1.75711	-1.70973	1.12996
CCNA_02657	1.73491	2.05063	-1.13089	-1.22735	1.13064
bacA	-2.13078	-1.91037	-1.23346	-1.3453	1.13082
CCNA_00453	2.7393	1.29306	3.18875	3.583	1.13146
CCNA_01715	-2.07605	-1.88747	-1.74109	-2.37178	1.1318
CCNA_03158	2.62229	2.20789	-1.08239	1.65216	1.13222
CCNA_02076	-1.80509	-1.67149	-1.90224	-1.96677	1.13253
CCNA_02197	1.04655	1.02469	-1.47107	-1.55472	1.13254
glyQ	1.07875	1.1105	-1.98149	-1.8606	1.1329
CCNA_R0071	-1.84385	-1.90301	-1.85837	-2.61659	1.13294
CCNA_00788	-1.0419	1.0641	1.54238	1.02937	1.13298
mfd	1.13069	-1.35295	1.0837	-1.13713	1.13362
CCNA_02563	2.76822	3.64613	-1.15667	-1.30413	1.1348
serS	-1.06148	1.02167	-2.04768	-1.73732	1.13489
CCNA_01638	1.75821	1.40195	1.07707	-1.22472	1.13729
CCNA_02698	1.3028	1.4804	-1.32348	-1.35069	1.13736
CCNA_02525	-2.51892	-2.04882	-1.75011	-1.79756	1.13775
CCNA_00041	-1.9071	-1.95322	-1.04445	-1.37046	1.13844
CCNA_00451	-2.9085	-2.4871	-1.60591	-1.74928	1.13874
CCNA_00213	-1.25911	-1.35624	-1.28893	-1.38785	1.13887
CCNA_03261	-1.95555	-1.68536	-1.12623	-1.09022	1.13999
CCNA_03748	1.19451	1.12559	-1.4774	-1.40503	1.14072
CCNA_03978	1.14802	1.12879	1.29174	-1.45058	1.14102
CCNA_00429	-1.29347	-1.40297	-1.2595	-1.25238	1.14111
zapA	1.42384	1.57643	1.5579	1.07051	1.14161
CCNA_01224	-1.12973	-1.22559	-1.73045	-1.85446	1.14209
glyS	-1.08284	-1.05243	-1.96848	-1.76352	1.14239
CCNA_02866	4.22346	3.65244	12.188	5.74014	1.1425
CCNA_02106	10.2816	11.1424	1.63142	1.62599	1.14271
CCNA_R0086	-1.50762	-1.57839	-1.14022	-1.38567	1.14274
CCNA_01898	1.11683	1.14568	-1.19125	-1.09045	1.14515
CCNA_02456	-2.62129	-2.54612	1.30752	1.31317	1.14519
CCNA_01781	-1.33268	-1.69423	1.2038	-1.08011	1.14545
CCNA_02678	1.44133	1.34298	-1.41979	-1.54948	1.14559
CCNA_01688	1.24272	1.33612	-1.28945	-1.28288	1.14602
CCNA_02190	-1.31099	-1.04289	-1.92879	-1.76597	1.14614
cenR	1.04479	1.04684	-1.15333	-1.53667	1.14628
uvrD	1.31756	1.15774	1.23118	-1.00878	1.14649
CCNA_01176	1.04685	-1.38383	3.04266	1.76881	1.14909
CCNA_02912	1.44263	1.77455	-1.45749	-1.43657	1.14909
CCNA_03482	3.94135	2.37338	1.71014	1.15529	1.14972
nhaA	1.10703	1.13611	1.39485	1.23764	1.15093
CCNA_R0068	-1.4818	-1.54968	-1.16633	-1.36337	1.1512
CCNA_01244	-1.37571	-1.37592	-1.04414	-1.11009	1.15181
CCNA_00511	5.42499	7.18806	-1.00619	-1.0443	1.15232
CCNA_02234	1.0919	1.27697	1.40457	1.21614	1.15282
CCNA_03714	1.27348	1.12897	1.36772	1.04926	1.15282
CCNA_03704	-4.06697	-3.40226	-1.50459	-1.57613	1.15284
CCNA_R0126	-1.12434	-1.37354	-1.01959	-1.53236	1.15351
mtgA	-1.08354	1.13516	-1.82979	-1.70556	1.15363
CCNA_02980	1.64012	1.38346	1.21329	1.18427	1.15419
CCNA_00658	1.04148	1.18019	-1.75238	-1.66014	1.15459
CCNA_01630	-1.33207	-1.37135	-1.28829	-1.64805	1.15477
cysH	-1.09297	-1.46513	2.99559	1.62494	1.15498
CCNA_03363	4.04835	8.29872	-1.32803	-1.46178	1.15501
CCNA_03663	1.55724	1.83072	-1.93582	-1.89653	1.1553
CCNA_03405	1.04213	1.12749	1.16939	-1.11352	1.15617
CCNA_00265	1.1535	-1.07867	1.06919	-1.39925	1.15619
CCNA_03650	1.48843	1.58756	-1.3237	-1.26709	1.15631
CCNA_00454	1.38951	1.05409	2.5139	2.79405	1.15749
CCNA_01285	1.48361	1.75173	1.07952	-1.03547	1.15757
CCNA_00503	-1.45215	-1.46237	-1.29372	-1.5019	1.15775
CCNA_R0122	-4.49992	-6.24077	-1.62249	-2.37804	1.15862
CCNA_01398	1.18032	1.35448	-1.10949	-1.27558	1.15921
CCNA_03604	-1.3345	-1.11499	-1.30331	-1.39192	1.15952
CCNA_03050	1.01783	1.15366	-1.33706	-1.30966	1.15997
CCNA_02622	-1.33389	-1.34819	-1.23262	-1.29129	1.16105
CCNA_02449	-1.94831	-2.35424	2.39937	1.48258	1.16186
CCNA_03613	1.21309	1.17758	-1.23853	-1.25355	1.16218
CCNA_R0062	-3.22631	-2.52639	1.86289	1.68417	1.16254
CCNA_03760	2.32535	2.27586	1.10426	-1.05674	1.16256
CCNA_02194	1.17388	1.40676	-1.14774	1.06978	1.16304
mviN	-1.19848	-1.30426	-1.67033	-1.73277	1.16348
CCNA_00250	-1.57331	-1.43913	1.72386	1.40474	1.16444
CCNA_03245	2.18081	2.32429	-1.11206	-1.5719	1.1651
CCNA_02972	1.04287	1.03159	1.06307	1.10213	1.16527
CCNA_00086	1.15064	1.25062	-1.38705	-1.85707	1.16529
CCNA_00302	-1.33929	-1.11236	-1.21105	-1.33584	1.16831
lpxB	-1.35431	-1.15645	-1.03847	-1.35685	1.16921
pleC	-1.16333	-1.25088	-1.91415	-2.05906	1.16936
CCNA_00741	1.70696	1.43321	-1.12734	-1.3394	1.16956
ihfB	-1.1882	1.07863	-1.81521	-2.05216	1.17064
CCNA_02681	-1.09491	-1.03158	1.24772	1.37419	1.17065
CCNA_00249	1.08156	1.27689	-1.11337	-1.26754	1.17077
qor	2.64261	3.66175	2.20935	2.24219	1.17104
CCNA_01443	2.63523	2.6278	4.77684	2.32539	1.17162
CCNA_01645	1.34565	1.38172	-1.69995	-1.4107	1.17193
pssY	-1.43396	-1.30292	-1.17858	-1.46133	1.17243
CCNA_03745	1.08219	1.0486	1.26877	1.18525	1.17261
CCNA_02060	-1.78317	-1.84982	-1.36739	-1.61141	1.17264
CCNA_03429	1.21507	1.06197	-1.10701	-1.30313	1.17326
CCNA_R0165	-2.84332	-3.17191	-1.23333	-1.39242	1.17375
CCNA_01819	-1.34434	-1.50897	1.75548	1.11246	1.17433
ruvB	-1.54485	-1.45304	-1.05533	-1.12907	1.17516
CCNA_03728	-2.00847	-2.5636	-1.10309	-1.52655	1.17542
CCNA_00592	-1.60323	-1.49345	2.92323	2.0134	1.17576
CCNA_03481	-1.16231	-1.72563	-2.41432	-2.75253	1.17671
CCNA_03120	-7.97681	-7.34125	-1.80393	-2.54899	1.17696
CCNA_01196	1.72517	1.3615	-1.37846	-1.52001	1.17739
CCNA_00073	1.82458	1.91626	-1.31222	-1.35635	1.17772
CCNA_02429	-1.41388	-1.52974	-1.02268	-1.16719	1.17788
CCNA_R0185	3.06455	2.27469	5.82051	3.47986	1.17802
CCNA_00589	2.37257	2.35165	2.3813	2.02536	1.17809
CCNA_01133	-1.5129	-1.26272	1.13379	1.13597	1.17862
xylD	1.46969	1.82582	-1.19167	-1.18661	1.1809
CCNA_01623	-1.32314	-1.31275	-1.81428	-1.8739	1.18112
acrB3	1.29043	1.55507	-2.04106	-1.94665	1.18131
CCNA_02280	1.77226	1.64204	-1.0609	-1.09335	1.18353
CCNA_03047	-1.75078	-1.46515	-1.47798	-1.39994	1.18359
CCNA_01387	-1.64645	-1.53713	-1.00347	-1.17248	1.18367
CCNA_03262	-1.78156	-1.70582	1.01667	1.03672	1.18382
CCNA_00657	-1.10091	1.02004	-1.72461	-1.73444	1.18419
CCNA_01215	1.04289	1.10933	-1.38415	-1.61304	1.18433
CCNA_02808	1.18183	1.48128	-1.17141	-1.01375	1.18463
parD-3	1.38536	1.20612	2.43955	1.18881	1.18495
CCNA_01742	-1.24285	-1.31116	-1.43703	-1.62508	1.18615
CCNA_01689	-1.87983	-1.6657	-1.11026	-1.28907	1.18639
CCNA_01099	-1.05153	-1.11485	-1.42063	-1.51589	1.18645
CCNA_00610	2.12568	3.08194	1.17039	1.29623	1.18651
CCNA_01478	1.35432	1.48146	-1.02297	-1.05536	1.18743
CCNA_02339	4.20745	4.49572	2.52296	1.87508	1.18753
CCNA_01201	-3.83646	-3.01221	-2.47669	-2.30169	1.18762
CCNA_03893	12.6893	9.22952	2.60703	1.91213	1.18852
CCNA_00436	-1.31242	-1.11813	-1.33133	-1.55338	1.18905
CCNA_02265	1.03892	1.07235	1.29019	1.11437	1.19105
CCNA_00284	-1.9339	-1.89392	-1.75232	-1.65723	1.19132
CCNA_03715	1.43721	1.35351	1.46239	1.15445	1.19165
CCNA_03739	1.47749	1.56122	1.01413	-1.22776	1.19286
CCNA_02944	1.09528	1.26318	2.21827	1.83473	1.19317
CCNA_01946	-1.43926	-1.64527	-1.18532	-1.29139	1.19348
CCNA_01955	2.54302	2.65175	1.74173	1.25316	1.19374
CCNA_02738	1.02739	1.18741	-1.4123	-1.64259	1.19451
CCNA_00306	1.67691	1.96089	1.13594	-1.13557	1.19457
ibpA	-4.50099	-3.32368	-1.12267	-1.54057	1.19468
CCNA_02617	1.30007	1.86582	3.73981	2.1381	1.19518
CCNA_00203	-2.26228	-2.68927	-1.36862	-1.53353	1.19527
CCNA_00602	-3.58508	-3.74009	-1.26639	-1.16406	1.19586
CCNA_02793	1.49554	2.71005	2.05661	2.01439	1.19605
CCNA_02604	-2.10268	-2.5117	2.47253	1.58633	1.19715
CCNA_02056	-1.11137	-1.02008	-1.83165	-1.78786	1.19721
CCNA_02472	-2.45718	-1.96562	-2.35056	-1.79185	1.19776
CCNA_00088	2.05297	2.32812	-1.26554	-1.34813	1.19815
CCNA_01225	-1.40998	-1.50724	-1.58641	-1.72203	1.19931
CCNA_00096	1.38832	1.47092	-1.10263	-1.1981	1.2013
CCNA_02471	-2.2103	-1.96097	-2.15374	-1.88337	1.20242
CCNA_01243	-1.27908	-1.30537	-1.37835	-1.4358	1.20271
CCNA_00872	2.12657	1.4415	1.37002	-1.02223	1.20334
CCNA_03820	5.03195	4.72835	13.0575	6.17796	1.20384
CCNA_02092	-1.10295	-1.19445	-1.27107	-1.3225	1.20396
CCNA_01568	-1.04644	1.17232	-1.90001	-1.84895	1.20511
CCNA_R0059	-4.82637	-4.72875	1.28145	-1.17718	1.20602
CCNA_00611	-1.22468	-1.10327	-1.58013	-1.65521	1.2063
CCNA_01152	1.00242	1.03252	-1.50302	-1.41222	1.20649
CCNA_00313	1.30974	1.66868	-1.04202	1.01645	1.20652
CCNA_03645	1.00472	1.24356	-1.45225	-1.37928	1.20716
CCNA_01437	1.5255	1.40711	-1.01094	-1.29874	1.20814
CCNA_03003	1.02819	1.09442	-1.01688	-1.1509	1.20817
CCNA_03854	-1.71033	-1.9479	-1.55182	-1.5338	1.21017
phoB	-1.16518	1.36766	1.0167	-1.56493	1.21025
CCNA_02498	-1.58465	-1.15731	-1.15549	-1.3342	1.21061
CCNA_03699	8.66565	7.55141	4.14802	3.10786	1.21077
leuC	2.07126	1.99271	2.60945	2.09212	1.21092
CCNA_00349	-7.98526	-6.85562	-2.05385	-1.92487	1.21094
CCNA_00962	-1.27587	-1.38696	-1.18973	-1.44186	1.21127
CCNA_01030	1.31637	1.5619	-1.256	-1.13998	1.21154
CCNA_00552	1.42608	1.63605	-1.23134	-1.08588	1.21218
sixA	1.02767	1.0215	-1.87617	-1.94875	1.2134
CCNA_02013	-2.3079	-1.85217	-1.58756	-1.59958	1.21393
CCNA_02749	1.26826	1.15367	-1.05147	-1.30911	1.21467
CCNA_01640	1.27556	1.77437	-1.17868	-1.30954	1.21526
CCNA_03679	1.1083	1.01222	1.85783	1.10397	1.2155
CCNA_00246	-1.17187	-1.0821	-1.13333	-1.44856	1.21579
CCNA_R0105	-1.74692	-2.11817	-1.24169	-1.79425	1.21603
CCNA_02807	-1.02579	1.14091	-1.07494	1.002	1.21651
CCNA_03357	1.46881	1.56519	1.41093	1.03788	1.21702
CCNA_03867	-1.55373	-1.51417	-1.37624	-1.52526	1.21708
CCNA_01535	1.41544	-1.19373	-1.40648	-1.69393	1.21729
CCNA_03786	5.28444	4.26657	2.83889	1.26073	1.21745
CCNA_03322	-1.50345	-1.08725	4.07723	2.54398	1.21762
CCNA_03350	-1.20312	-1.05224	-1.09441	1.02233	1.21774
CCNA_R0123	20.3047	19.2374	5.17672	3.51626	1.21789
CCNA_02542	1.46077	1.76581	1.37121	1.24659	1.21806
tipF	1.56876	1.28035	-1.08899	-1.2876	1.21873
CCNA_R0094	-1.52926	-1.80396	3.00726	2.56506	1.22024
CCNA_03455	-1.13988	-1.15511	-1.47502	-1.5716	1.22056
CCNA_03468	-2.1902	-2.61329	1.54533	1.07119	1.22079
CCNA_R0017	-2.44946	-1.90236	-1.18008	-1.47602	1.22084
CCNA_01453	1.06124	1.22681	-1.41445	-1.299	1.22112
CCNA_00323	3.09288	1.94929	1.82984	1.28091	1.22154
CCNA_03649	1.5457	1.69641	-1.24974	-1.10417	1.22218
CCNA_02774	-1.04442	-1.00399	1.15394	-1.16959	1.22284
CCNA_03351	1.16008	1.28443	-1.34666	-1.04493	1.2231
CCNA_01185	17.169	12.6916	36.3638	11.6207	1.22349
CCNA_01921	1.13153	-1.21031	1.09321	-1.24246	1.2238
CCNA_02357	1.35396	1.54595	-2.30201	-2.21688	1.225
CCNA_00142	1.62008	1.67491	1.03225	-1.00173	1.22516
CCNA_03671	2.18492	1.34398	1.92886	1.3581	1.22567
CCNA_02526	-2.14745	-1.55126	-1.52859	-1.6341	1.22593
CCNA_R0168	-1.18294	1.01063	1.26958	1.15958	1.22595
sufE	-1.24269	-1.29847	-1.7434	-1.6716	1.22627
CCNA_02573	-1.40386	-1.50649	-1.58001	-1.5747	1.227
CCNA_02097	-1.13117	-1.53758	-3.00955	-3.42843	1.22723
cgtA	1.32735	1.21902	1.0545	-1.02722	1.22745
acrB2	36.5936	29.6082	4.42915	2.5718	1.22829
ftrB	1.22629	-1.02219	5.23718	3.90452	1.22871
CCNA_02253	-1.05117	-1.08594	-1.38598	-1.58624	1.22884
CCNA_R0145	-1.81636	-1.91292	-1.2566	-1.57113	1.22898
CCNA_03817	1.45661	1.39501	1.08476	-1.12882	1.229
CCNA_02304	1.06198	1.08427	-1.39453	-1.47997	1.22904
CCNA_02154	1.04011	-1.09344	-1.50645	-1.46136	1.22977
CCNA_00704	1.00721	-1.04909	6.50418	4.67795	1.23042
CCNA_02986	-2.72125	-2.37554	-2.22171	-2.20285	1.23205
CCNA_03929	-1.97335	1.04852	2.31203	2.21315	1.23299
CCNA_01341	21.2995	24.2804	11.2109	5.57222	1.23304
CCNA_01691	-2.58193	-2.24074	-1.35991	-1.58397	1.23369
gidB	-1.71747	-1.679	-1.42099	-1.57797	1.23425
CCNA_00146	1.9837	1.93122	-1.09352	-1.18789	1.23496
CCNA_03956	1.0644	1.34925	-1.31321	-1.2281	1.23581
CCNA_03070	2.1378	1.4584	1.18905	1.12271	1.23589
CCNA_02780	1.1777	1.3986	3.37066	2.05131	1.23595
CCNA_03545	-1.04163	-1.1191	1.14329	-1.25565	1.23595
CCNA_00554	1.58659	1.60748	-1.49136	-1.46913	1.2362
CCNA_00087	1.60537	1.85252	1.01248	-1.23801	1.23637
CCNA_00921	1.28595	1.42936	-1.27369	-1.49002	1.23731
CCNA_01548	-2.79961	-2.67541	-1.30662	-1.40998	1.23754
CCNA_02146	1.11463	1.10608	7.36395	4.99493	1.23923
CCNA_03256	-1.26813	-1.25256	-1.15999	-1.16125	1.24014
CCNA_02303	-1.22459	-1.15069	-1.72269	-1.60533	1.24038
CCNA_00541	-3.12896	-2.35722	-1.04636	-1.38472	1.24121
CCNA_R0085	-1.06372	-1.08347	-1.25161	-1.39818	1.24208
CCNA_02358	-1.23569	-1.2183	-1.12527	-1.23002	1.24309
CCNA_03258	-3.39529	-2.87365	-1.39747	-1.56828	1.24378
stpA	1.3228	1.61518	-1.81478	-2.04008	1.24441
CCNA_02688	-1.27599	-1.07955	-1.75553	-1.66152	1.24481
CCNA_00520	1.22268	1.48493	-1.71179	-1.62453	1.24735
CCNA_01670	1.04859	-1.10925	1.11924	-1.05664	1.24822
CCNA_01222	-1.18912	-1.35422	-1.01421	-1.30086	1.24979
CCNA_00500	1.25871	1.30735	1.11223	1.17927	1.25077
CCNA_03199	-5.8904	-5.98582	-1.73204	-1.77497	1.25095
CCNA_01259	4.2444	6.90989	1.43788	1.24743	1.2513
CCNA_03155	2.57628	2.03183	1.01405	1.35895	1.25153
CCNA_00670	1.05038	1.0957	-1.57257	-1.32302	1.25172
CCNA_00277	-1.18976	-1.26489	-1.6439	-1.5182	1.25235
CCNA_01173	1.36092	1.24836	1.40487	-1.06647	1.25299
CCNA_01366	-1.00453	1.09117	1.20534	1.0807	1.25328
CCNA_02279	2.0204	1.88567	-1.14759	-1.23149	1.25372
CCNA_01043	1.20972	1.2612	-1.12455	-1.55939	1.25389
CCNA_00374	-1.96055	-1.93461	-1.41293	-1.67305	1.25495
CCNA_00271	1.11666	1.21452	-1.309	-1.78748	1.25511
CCNA_02202	3.26028	3.68018	3.8945	2.54185	1.25568
CCNA_02548	-1.38995	-1.13919	1.25267	1.12747	1.25631
iatP	-3.07609	-2.71837	-1.76039	-1.86424	1.25748
CCNA_03461	1.09979	1.04392	1.41497	-1.02751	1.25799
CCNA_02466	-3.94325	-2.97036	-1.13753	-1.17295	1.25944
CCNA_03431	1.14787	1.15866	-1.05468	-1.1332	1.25973
CCNA_02431	1.14891	-1.00211	-1.02428	-1.17881	1.26057
CCNA_02464	1.20112	1.33996	-1.33101	-1.30915	1.26076
CCNA_02832	1.7718	1.85676	1.27088	1.09999	1.26082
CCNA_00127	1.24103	1.51734	2.6024	1.50708	1.26132
CCNA_03032	1.41392	1.73159	-1.21089	-1.10353	1.26171
CCNA_00289	-1.5129	-1.65491	1.24918	-1.06274	1.26211
CCNA_00559	1.05797	1.07992	-1.6409	-1.67207	1.26229
CCNA_01486	1.41555	1.51585	-1.30735	-1.31125	1.2626
CCNA_00040	1.11452	1.19016	-1.35025	-1.46123	1.2628
CCNA_03928	1.70911	1.95066	4.20739	2.76805	1.26301
CCNA_R0067	-1.12903	-1.12048	-1.3361	-1.53271	1.26375
CCNA_02540	-2.10499	-1.85907	-2.06113	-1.68493	1.26376
CCNA_01343	1.022	1.03299	-1.03589	-1.16108	1.26394
CCNA_01721	8.88622	5.57387	1.63385	1.22287	1.26452
CCNA_01789	1.52818	1.76658	-1.04509	-1.22748	1.26513
CCNA_02045	-1.01922	1.22129	1.43668	1.12916	1.26554
CCNA_01102	-1.91173	-1.76369	1.1738	1.07698	1.2657
CCNA_00111	2.06557	2.55738	-1.3289	-1.42235	1.26617
CCNA_02750	1.75203	1.45374	-1.08309	-1.24787	1.26667
CCNA_00430	-2.41397	-2.78475	-1.13607	-1.58563	1.26672
CCNA_00281	-1.21217	-1.26731	-1.44042	-1.35907	1.26686
CCNA_01156	1.43086	1.63524	-1.41381	-1.4648	1.26693
CCNA_01036	-1.44616	-1.1808	-2.02514	-2.06282	1.2684
CCNA_00085	1.84336	1.24461	1.80839	-1.11126	1.26883
CCNA_R0106	1.75814	1.73101	2.80044	1.56821	1.26921
CCNA_03857	2.38917	1.7484	1.56729	1.03036	1.26969
CCNA_00143	1.3121	1.30915	-1.06922	-1.12272	1.27
CCNA_02559	-1.45577	-1.05495	-1.76577	-1.91361	1.27004
CCNA_03890	2.17451	1.54598	1.06436	-1.48076	1.27114
CCNA_02163	-2.18112	-2.14566	-1.63755	-1.77437	1.27115
CCNA_00415	1.70371	1.4054	2.21803	1.3182	1.27236
CCNA_00494	-1.43999	-1.51376	-1.25944	-1.45757	1.27323
CCNA_03761	2.05867	1.99614	1.13343	1.05535	1.2734
CCNA_00516	-2.64052	-2.32806	-1.24791	-1.61954	1.27346
CCNA_00155	1.81973	1.73508	-1.28198	-1.39618	1.27434
CCNA_00558	-1.09319	-1.07305	-1.68546	-1.62945	1.27601
CCNA_02847	-1.62657	-1.38112	-1.36212	-1.51479	1.2766
CCNA_02377	-1.29839	-1.09616	1.5728	1.43747	1.27682
CCNA_00629	-1.22975	-1.17087	1.06947	-1.05649	1.27733
CCNA_00267	1.17799	1.26054	-1.01076	-1.07668	1.27772
CCNA_01672	-1.08498	1.07901	1.01573	-1.17353	1.27935
CCNA_03486	-1.04012	-1.18824	1.04407	-1.04807	1.2795
CCNA_R0021	-5.13683	-2.75978	1.22058	-1.65769	1.28041
CCNA_R0047	-1.31712	-1.78467	-1.03503	-1.70665	1.28103
CCNA_00594	-1.43427	-1.34567	4.95636	3.08439	1.28335
CCNA_03418	-1.23061	1.01214	2.13419	1.19958	1.2839
CCNA_02256	-2.09354	-2.26657	1.04779	-1.07037	1.28467
ruvA	-1.75299	-1.62486	-1.00484	-1.062	1.28481
CCNA_00561	-1.01098	1.07993	-1.92179	-1.78511	1.28575
CCNA_00546	4.02757	4.48957	6.11376	3.49107	1.28615
CCNA_01736	-1.074	-1.06108	-1.15994	-1.37022	1.28655
CCNA_00055	1.70981	1.42859	-1.36569	-1.52419	1.28671
CCNA_02729	1.5896	1.73846	1.10559	-1.00401	1.28755
CCNA_01560	-2.30338	-1.87452	-1.20684	-1.06759	1.28804
CCNA_00839	2.77807	3.77232	1.32263	1.12853	1.28941
CCNA_02781	2.46922	3.18084	7.23461	4.6022	1.29027
CCNA_03476	-1.37614	-1.49473	-1.93985	-2.13024	1.29192
CCNA_00896	1.465	1.47052	2.84639	1.68834	1.2929
CCNA_00311	-1.28765	-1.26048	-1.16419	-1.20852	1.29323
divL	1.06463	1.08604	-1.56397	-1.67519	1.29409
CCNA_00123	2.11424	2.39323	2.13499	1.44318	1.29581
CCNA_R0112	-1.13101	-1.17073	2.30049	1.61895	1.2966
CCNA_02403	3.28211	2.30885	1.80033	1.24673	1.29662
grpE	4.01725	2.32736	1.82248	1.41205	1.29664
CCNA_03703	-4.40341	-3.25703	-1.60139	-1.48016	1.29688
CCNA_02888	3.43023	4.10577	1.90576	1.29905	1.29762
CCNA_03582	-1.21703	-1.2091	-1.48326	-1.47916	1.29982
CCNA_01543	-2.12148	-2.29677	-1.3672	-1.19254	1.30086
lpxK	-1.03017	1.10919	-1.18524	-1.28197	1.30097
CCNA_02362	2.44818	1.66343	1.13644	-1.21096	1.30249
CCNA_02583	-1.29059	-1.11354	-1.24561	-1.37689	1.30257
dgcA	1.4899	1.08631	-1.49368	-1.99589	1.3026
CCNA_00871	2.51396	1.65618	1.13903	-1.17769	1.30263
CCNA_03979	-1.11823	1.08137	1.01329	-1.09779	1.30289
CCNA_03653	3.38555	2.45919	1.32621	-1.01393	1.30362
CCNA_03323	1.07747	1.2505	3.53535	2.28578	1.30388
CCNA_01641	1.26141	1.75451	-1.25269	-1.29337	1.30391
CCNA_00750	-1.12693	-1.5335	-1.93255	-2.34623	1.30396
CCNA_02814	1.14702	1.14678	-1.0486	-1.20269	1.30416
CCNA_00708	1.71145	1.61147	1.05174	-1.24367	1.30506
CCNA_03524	-2.43016	-1.91829	-1.10886	-1.20658	1.30519
katG	4.44667	7.94019	1.07242	1.03378	1.30533
CCNA_03922	-1.50335	-1.44686	1.19811	-1.22819	1.30545
CCNA_02241	1.91556	1.88141	-1.03066	-1.02909	1.30563
spdR	1.65033	2.14077	-1.06084	-1.28386	1.30564
rpoD	-1.35811	-1.24271	1.30983	1.05971	1.30598
CCNA_00811	1.93592	1.36624	1.70209	1.2549	1.30628
CCNA_01024	1.24444	1.19288	-1.08677	-1.50438	1.30658
CCNA_03810	5.275	2.81368	2.36195	1.68028	1.30788
CCNA_00126	-1.15004	1.09327	-1.81872	-2.32963	1.30916
CCNA_00066	1.59835	1.43235	-1.01477	-1.08011	1.30951
CCNA_00392	1.84656	1.88608	-1.38802	-1.40407	1.31016
narX	-2.18729	-2.04649	-1.23543	-1.58179	1.31088
CCNA_03753	-1.69459	-1.9314	-1.24655	-1.4632	1.3123
CCNA_02689	-1.46699	-1.28989	-1.7471	-1.67885	1.31231
CCNA_00356	1.27692	1.16865	1.47643	1.15238	1.31295
CCNA_01420	-1.33153	-1.29539	1.01278	-1.22226	1.31305
gpsA	1.49915	1.29907	-1.15188	-1.20864	1.31357
CCNA_00304	-1.01006	1.04211	-1.18162	-1.19844	1.31364
CCNA_00996	1.37114	1.71917	1.96269	1.5405	1.31549
CCNA_02461	1.34648	1.33478	1.02751	-1.27672	1.31672
CCNA_00526	1.44852	1.33276	1.57439	1.08833	1.31755
CCNA_00036	-1.7634	-1.78841	-1.19901	-1.27241	1.31823
smc	1.56049	1.88133	1.88719	1.44564	1.31909
CCNA_02836	2.3742	3.57772	-1.23291	-1.16309	1.31974
CCNA_02983	1.08376	1.1904	-1.26464	-1.27	1.32046
CCNA_00669	-1.26551	-1.11722	-1.54331	-1.48721	1.32053
CCNA_R0188	-1.51641	-1.83671	-1.36309	-2.12547	1.32062
dnaE	-1.21705	-1.65425	-2.02738	-2.32394	1.32098
CCNA_R0186	-1.5129	-1.39879	#DIV/0!	1.35499	1.32106
CCNA_00004	1.81274	1.94988	-1.13504	-1.14743	1.32132
CCNA_00315	1.22472	1.26329	-1.29291	-1.32944	1.32156
CCNA_03316	1.15827	1.24767	-1.13878	-1.21068	1.32179
CCNA_02433	1.3954	1.68134	1.17578	1.19189	1.32236
CCNA_00307	1.94223	2.20996	1.24725	-1.01997	1.32256
CCNA_00614	-1.51954	-1.10839	1.25814	1.25144	1.3239
CCNA_00637	-4.48404	-3.96815	-2.11977	-2.10789	1.32411
CCNA_01377	-1.5129	-1.35293	1.37456	1.21145	1.32593
CCNA_03167	-2.47117	-2.06662	-1.81043	-2.06256	1.32597
CCNA_03119	-1.15166	1.11507	6.81098	3.99667	1.32658
CCNA_01426	-2.52321	-2.19174	-1.0045	-1.26959	1.32728
CCNA_02810	1.08501	1.33988	1.27514	1.19307	1.32784
CCNA_03899	-1.19931	-1.15072	-1.23859	-1.27863	1.32838
dnaJ	3.14129	1.92308	1.88271	1.09246	1.32851
CCNA_01790	1.24256	1.1958	1.09106	-1.09714	1.32895
CCNA_00498	-1.76202	-1.88674	1.03766	-1.2516	1.32896
CCNA_01698	1.33039	1.64774	-1.34809	-1.4429	1.32913
CCNA_03025	-1.74886	-1.37963	-1.56394	-1.47019	1.32919
pgl	1.18109	1.35567	-1.27142	-1.45856	1.33123
CCNA_R0161	24.4563	37.6149	4.1042	4.27344	1.33255
CCNA_00437	-1.9987	-1.6998	1.53024	1.58082	1.33443
CCNA_01010	1.45106	1.23464	-1.64927	-1.1176	1.33475
CCNA_03801	3.66703	3.83031	1.24723	1.25736	1.33475
CCNA_03904	1.56378	1.08107	1.63968	1.32194	1.33574
CCNA_03564	-1.13554	-1.13006	-1.04196	-1.1104	1.33583
CCNA_00407	-1.20021	-1.125	-1.1022	-1.20989	1.33607
dprA	-1.16419	-1.35852	1.32013	1.04848	1.33682
CCNA_03787	2.28145	2.01952	1.51704	-1.15631	1.33692
CCNA_02676	1.29543	1.72738	-1.6176	-1.71193	1.33812
CCNA_01286	-1.00685	-1.15513	-1.40022	-1.58322	1.33882
cydD	1.41733	1.4381	3.36055	2.44258	1.33902
CCNA_01383	-1.03465	1.30022	-1.55874	-1.90845	1.33923
CCNA_03577	2.01414	1.39834	1.0576	-1.11562	1.33952
CCNA_00527	-1.34998	-1.43495	-1.42546	-1.86897	1.33984
CCNA_00100	-1.08297	-1.24578	-1.22301	-1.51771	1.33999
CCNA_01713	1.21382	1.45501	-1.51349	-1.34512	1.34056
CCNA_R0173	1.18588	1.37724	-1.93105	-1.22402	1.34095
CCNA_03640	1.16829	1.05223	-1.3305	-1.2154	1.34117
CCNA_01580	1.7726	2.62468	1.95281	1.88598	1.34172
CCNA_R0174	-1.54768	-1.15271	2.14618	1.59859	1.34203
CCNA_00218	2.51817	2.31266	1.79318	1.28894	1.34266
CCNA_00535	5.12412	2.50544	10.2989	4.72382	1.34267
CCNA_01081	1.5176	1.28801	1.46533	1.01137	1.34302
CCNA_R0039	-1.31806	-1.00538	-1.1226	-1.36889	1.34335
CCNA_01344	2.0766	2.38976	2.82542	1.80483	1.34338
CCNA_00640	-1.84468	-1.55546	-1.00977	-1.46548	1.34447
CCNA_02739	1.16765	1.21832	-1.05597	-1.20707	1.34487
CCNA_03228	1.27639	1.46857	1.09768	-1.05395	1.34582
CCNA_00261	-1.59616	-1.62257	-1.56121	-1.91003	1.35018
CCNA_01722	9.92454	6.99488	1.77717	1.38018	1.35085
CCNA_00523	-1.06838	1.09982	-1.29988	-1.24875	1.35106
CCNA_02837	3.71733	8.08895	1.21274	1.06814	1.35164
CCNA_02564	3.43506	4.76142	1.23601	-1.02766	1.35195
CCNA_02470	1.16776	1.29224	-1.54088	-1.60919	1.35255
CCNA_03546	1.00275	-1.10332	1.25787	1.01222	1.3532
CCNA_02210	1.2288	1.23712	-1.50456	-1.64875	1.35358
CCNA_02518	1.00743	1.12496	-1.22971	-1.21539	1.35571
CCNA_02306	1.23504	1.32008	-1.30996	-1.25688	1.35617
CCNA_03414	-1.11944	1.00715	-1.24831	-1.26361	1.35642
CCNA_00365	-3.58139	-3.47437	-2.54068	-2.58458	1.35644
CCNA_00660	1.21197	1.2293	-1.02699	-1.06141	1.35756
CCNA_01216	1.3679	1.70396	-1.53633	-1.44414	1.3594
CCNA_01897	1.06178	1.06552	-1.44527	-1.22223	1.35962
CCNA_00042	-2.66727	-2.35429	-1.11433	-1.37855	1.35986
CCNA_02330	1.08102	1.14228	1.09173	-1.07312	1.36017
CCNA_03202	-1.49385	-1.63027	-1.14242	-1.31746	1.36082
CCNA_02245	1.35459	1.29469	-1.31309	-1.60506	1.36171
CCNA_03776	1.18521	1.23653	-1.02168	-1.2272	1.36238
CCNA_03666	1.03953	1.15756	4.65883	3.08628	1.3624
CCNA_01386	2.14755	2.69455	8.15967	4.60587	1.3633
CCNA_01723	2.37913	2.47414	1.50058	1.59383	1.36418
CCNA_03088	-2.81051	-2.95952	-1.69815	-1.35656	1.36435
CCNA_01669	-1.04445	-1.27223	1.06151	-1.15858	1.36456
CCNA_03877	1.62928	1.46065	-1.15942	-1.40771	1.36501
CCNA_00077	2.92725	2.47811	1.26996	1.19753	1.36514
CCNA_00534	1.72209	1.90169	-1.01898	-1.00787	1.3654
CCNA_01602	2.1605	1.75166	1.51893	1.27449	1.36548
CCNA_02055	-1.74166	-1.56721	-1.67881	-1.69338	1.36581
CCNA_01677	1.38903	1.51051	-1.005	1.00574	1.36609
CCNA_00025	1.13285	1.42166	-2.04355	-2.22707	1.3661
CCNA_01708	3.82617	4.54418	2.6446	1.75892	1.3667
CCNA_02764	-1.80107	-1.63283	-1.09819	-1.19678	1.3669
CCNA_03454	-1.22778	-1.23251	-1.22202	-1.4951	1.36725
CCNA_03392	1.06984	1.25684	-1.63173	-1.45159	1.36767
CCNA_01536	1.51127	1.47145	2.77004	1.84831	1.36847
CCNA_01685	-1.99528	-1.89533	2.82088	2.02504	1.36918
CCNA_00167	1.40671	1.35926	1.46985	1.03008	1.36948
CCNA_R0153	-1.21032	-1.66343	1.1156	-1.2989	1.36999
CCNA_00499	-1.17499	-1.13662	1.159	1.06817	1.37059
CCNA_00078	5.44245	4.95784	1.46701	1.55363	1.37104
CCNA_01041	-1.60296	-1.09204	1.11505	-1.34047	1.37166
CCNA_03194	1.27272	1.56705	1.18022	1.18804	1.37166
CCNA_03000	1.62615	2.17781	1.06246	1.11772	1.37175
CCNA_03744	-1.24416	-1.33609	-1.12944	-1.21805	1.37182
CCNA_00705	1.82531	1.49093	3.03519	4.08489	1.37194
CCNA_02073	-1.84373	-1.53157	-1.08096	1.01351	1.37239
CCNA_00635	-3.64832	-3.37073	-1.90598	-2.04672	1.37483
CCNA_01932	1.83194	1.36533	4.93771	3.01954	1.37496
CCNA_03980	1.03035	-1.18897	1.28679	1.07602	1.37518
CCNA_02716	3.79502	3.66856	1.4686	1.32009	1.37574
CCNA_02473	-2.15388	-1.91696	-1.85828	-1.70711	1.3763
CCNA_03236	2.98271	3.98193	1.21626	1.22386	1.37677
CCNA_03383	1.31502	1.3004	-1.06835	-1.08984	1.37704
phoU	-1.33117	1.081	-1.06469	-1.68135	1.37736
CCNA_00618	2.71983	7.70316	5.78477	5.43942	1.37839
CCNA_02044	1.20832	1.44486	1.52388	1.2599	1.37841
CCNA_02982	-4.41571	-5.09814	-1.24834	-1.39079	1.37853
CCNA_01676	1.0854	1.58547	-1.62142	-1.57674	1.38038
CCNA_00190	-1.28198	-1.41053	-2.03243	-1.95559	1.38103
CCNA_01218	1.18568	-1.05186	-1.2658	-1.51875	1.38195
CCNA_00833	1.35601	1.41681	1.20614	-1.02761	1.38215
CCNA_02530	1.68072	1.6401	-1.14375	-1.15119	1.38263
CCNA_02726	3.58312	4.11434	1.60881	1.46215	1.38308
CCNA_00775	1.21485	1.37824	-1.09765	-1.14026	1.38316
CCNA_01484	1.00196	-1.01877	-1.00066	1.04313	1.38367
CCNA_00551	-1.17213	1.17856	-1.0256	-1.13234	1.38404
CCNA_02748	-1.45016	-1.42389	-1.26027	-1.25825	1.38419
CCNA_01512	1.74823	1.86166	1.45038	1.15036	1.38453
CCNA_00877	1.53844	1.8617	1.50479	1.40885	1.38477
CCNA_03777	1.232	1.38188	-1.11492	-1.16812	1.38488
CCNA_03964	1.55992	1.88734	1.49393	-1.08531	1.38565
CCNA_01197	-1.02436	-1.15091	-1.45031	-1.14216	1.38659
CCNA_01251	-1.99428	-1.92024	-1.45915	-1.51857	1.38683
rsaFb	3.01408	3.47013	3.96739	2.18049	1.38915
CCNA_01928	1.12859	1.27496	-1.71284	-1.5805	1.38944
CCNA_01187	-1.27289	-1.32576	1.12813	1.00763	1.38978
CCNA_01184	5.93455	4.41908	13.8232	4.78455	1.3907
CCNA_03735	1.74648	2.22193	-1.29976	-1.11433	1.39202
moaC	1.33789	1.01637	1.09281	-1.27881	1.39298
gidA	-1.6389	-1.67897	-1.37724	-1.56634	1.3942
CCNA_03390	-1.74146	-1.98739	-1.70946	-2.47248	1.39634
CCNA_03235	2.55526	3.47425	1.08011	1.01624	1.39706
CCNA_01549	1.82605	1.33182	1.95443	1.40272	1.39741
CCNA_03239	3.93074	5.52108	1.35801	1.10361	1.39852
CCNA_00388	1.07073	1.05801	-1.74233	-2.10181	1.39859
CCNA_03382	1.50875	1.57612	1.07564	-1.03081	1.39919
CCNA_00110	-1.10166	-1.11903	-1.42521	-1.38585	1.39921
CCNA_02248	1.0194	-1.0679	1.05958	-1.20457	1.39971
CCNA_00973	1.81425	2.00151	1.12321	-1.01732	1.40212
kdpE	1.4788	1.45202	1.00078	1.04495	1.40266
CCNA_00357	1.71035	1.73346	-1.05341	-1.01786	1.40372
CCNA_02220	2.27745	2.48399	1.58418	1.1767	1.40451
CCNA_00591	-1.4244	-1.3724	1.97317	1.66768	1.40548
CCNA_01769	-1.59323	-1.55173	-1.52601	-1.31902	1.40674
CCNA_01408	-1.05577	-1.05079	-1.41206	-1.46096	1.40724
CCNA_03213	1.48538	-1.01956	1.45039	-1.03609	1.40747
CCNA_03951	-4.44971	-7.9931	1.29652	-1.55371	1.40913
relE-4	-1.21032	-1.11903	2.93451	1.01624	1.40913
CCNA_02184	1.69685	1.90641	-1.18467	-1.08278	1.40999
CCNA_00117	1.21503	1.36988	-1.47064	-1.53626	1.41089
CCNA_01390	1.53094	1.60206	1.2172	1.31536	1.41115
CCNA_00413	1.03048	1.20977	-1.27686	-1.32752	1.41127
CCNA_03802	5.27367	5.28698	1.23793	1.14682	1.41142
hfsI	-5.10322	-4.05291	1.12847	-1.05564	1.41184
CCNA_00145	1.88279	1.92188	1.02275	1.10746	1.41387
CCNA_01628	1.04447	1.03863	-1.2495	-1.40954	1.41436
CCNA_01143	1.22483	1.12265	-1.00603	-1.16658	1.41487
CCNA_01539	1.40948	1.51274	1.45598	1.19608	1.41501
CCNA_00508	1.00755	1.14127	-1.37959	-1.33855	1.4162
CCNA_03168	-3.66997	-3.19357	-1.76618	-1.99697	1.41742
CCNA_02288	-5.01728	-4.52346	-1.86279	-1.55245	1.41765
CCNA_03733	-1.02949	1.0101	-1.0632	-1.22183	1.41893
CCNA_03889	1.4453	1.44691	1.05007	1.06757	1.41953
CCNA_01076	1.26936	1.46448	10.2392	6.24095	1.42005
CCNA_01263	-1.32215	-1.07472	-2.6106	-2.60898	1.42081
CCNA_01393	-1.31896	1.07212	1.07022	-1.01551	1.42094
ftsY	1.02199	-1.02773	-2.16192	-2.12218	1.42121
rfaE	-1.28292	-1.33257	-1.31966	-1.43203	1.42155
CCNA_01409	-1.02015	1.06601	-1.44844	-1.66922	1.42226
CCNA_02849	-1.2855	-1.19907	-1.0402	-1.20082	1.42242
CCNA_00563	-1.24018	-1.1543	-1.67983	-1.85902	1.42243
CCNA_03814	2.24998	2.38777	1.40856	1.2222	1.42261
CCNA_00484	7.98566	7.91055	5.06985	3.224	1.42276
CCNA_00208	-2.90167	-2.07874	-1.02631	-1.03961	1.42303
CCNA_00420	-1.03152	1.00919	-1.43997	-1.40893	1.42312
CCNA_00076	2.20552	2.20307	1.32189	1.23055	1.42315
CCNA_02462	1.60965	1.22555	1.07707	-1.28551	1.42334
CCNA_02999	1.17865	1.46588	1.09103	1.02321	1.42342
CCNA_00060	3.09761	1.95192	2.37506	1.53049	1.42343
CCNA_02848	-1.49945	-1.29015	-1.24392	-1.51374	1.4236
CCNA_03309	1.91368	2.06594	1.25687	1.00691	1.42372
ruvC	-2.04597	-1.93833	1.23311	1.02228	1.4239
CCNA_00935	1.20647	1.28759	-1.37791	-1.38657	1.42397
dnaQ	-1.40709	-1.53233	-1.8028	-2.17916	1.42404
CCNA_03773	2.6299	2.55498	2.0893	1.3763	1.42421
iolR	-1.29844	-1.18498	1.11307	-1.0719	1.42505
ftsX	1.28778	1.61349	-1.31212	-1.40636	1.42521
CCNA_01607	1.70111	1.84957	1.53025	-1.00171	1.42527
CCNA_03139	2.7473	2.40589	1.16182	1.1488	1.4254
CCNA_02099	-1.91397	-1.76102	-1.2468	-1.40974	1.42571
CCNA_R0111	-2.83669	-1.04909	3.48584	1.89699	1.42591
CCNA_00327	-1.19804	-1.04566	-1.31336	-1.44749	1.42661
CCNA_02380	2.42437	2.7758	1.41038	1.32946	1.42685
CCNA_02691	-1.11807	1.15328	-1.53819	-1.48484	1.42717
CCNA_00329	-1.002	1.07942	-1.43693	-1.18175	1.42719
CCNA_03222	-1.19872	-1.19795	-1.3999	-1.30228	1.42772
CCNA_03026	-1.82934	-1.35599	-1.67163	-1.61466	1.42835
CCNA_02155	-1.30295	-1.00304	1.47547	1.09652	1.42856
CCNA_00510	4.70433	6.35221	1.00874	-1.10702	1.42888
CCNA_00376	1.3704	1.29123	-1.6742	-1.93011	1.42896
CCNA_01049	2.3025	3.41014	-1.04399	-1.12925	1.42922
CCNA_00201	19.7464	8.87964	10.3269	5.49216	1.42943
flmF	-7.05787	-6.94549	-1.53334	-1.42625	1.42944
CCNA_01521	2.63874	2.5156	5.6566	3.05086	1.42951
malK	2.75447	2.51448	1.22348	1.0583	1.42998
CCNA_R0077	-1.03098	1.10276	2.0096	1.70668	1.43017
CCNA_01434	-1.84932	-1.46021	-1.12526	-1.29732	1.4302
CCNA_02747	1.39801	1.30319	1.1333	1.08807	1.43071
[truncated: 2,086 more rows]
